# Supplementary material for: Dibromidochlorido{2-[(dimethyl­amino)­meth­yl]phenyl-κ2 N,C 1}tellurium(IV)
Source: Acta Crystallogr Sect E Struct Rep Online. 2011 Dec 23;68(Pt 1):o215–6. doi: 10.1107/S1600536811054560 (PMC3254549; doi:10.1107/S1600536811054560)
Supplement: Supplementary file 1 [file e-68-0o215-sup1.cif]

##############################################################################
#                                                                            #
# This CIF contains the data in a paper accepted for publication in          #
# Acta Crystallographica Section E. It conforms to the requirements of       #
# Notes for Authors for Acta Crystallographica Section E, and has been       #
# peer reviewed under the auspices of the IUCr Commission on Journals.       #
#                                                                            #
# Full details of the Crystallographic Information File format               #
# are given in the paper "The Crystallographic Information File (CIF):       #
# a New Standard Archive File for Crystallography" by S. R. Hall, F. H.      #
# Allen and I. D. Brown [Acta Cryst. (1991), A47, 655-685].                  #
#                                                                            #
# The current version of the core CIF dictionary is obtainable from          #
# ftp://ftp.iucr.org/pub/cif_core.dic.                                       #
#                                                                            #
# Software is freely available for graphical display of the structure(s)     #
# in this CIF. For information consult the CIF software page                 #
# http://www.iucr.org/resources/cif/software.                                #
#                                                                            #
# This file may be used for bona fide research purposes within the           #
# scientific community so long as proper attribution is given to the journal # 
# article from which it was obtained.                                        #
#                                                                            #
##############################################################################
data_I
_audit_creation_method     SHELXL-97
_chemical_name_systematic
;
Dibromidochlorido{2-[(dimethylamino)methyl]phenyl-
\k^2^<i>N</i>,<i>C</i>^1^}tellurium(IV)
;
_chemical_name_common     ?
_chemical_formula_moiety     'C9 H12 Br2 Cl N Te'
_chemical_formula_sum     'C9 H12 Br2 Cl N Te'
_chemical_formula_iupac     'C9 H12 Br2 Cl N Te'
_chemical_formula_weight     457.07
_chemical_melting_point     ?
_symmetry_cell_setting     monoclinic
_symmetry_space_group_name_H-M     'P 21/c'
_symmetry_space_group_name_hall     '-P 2ybc'
loop_
    _symmetry_equiv_pos_as_xyz
    'x, y, z'
    '-x, y+1/2, -z+1/2'
    '-x, -y, -z'
    'x, -y-1/2, z-1/2'
_cell_length_a     7.2854(3)
_cell_length_b     12.4785(5)
_cell_length_c     14.4098(6)
_cell_angle_alpha     90.00
_cell_angle_beta     98.200(4)
_cell_angle_gamma     90.00
_cell_volume     1296.61(9)
_cell_formula_units_Z     4
_cell_measurement_reflns_used     3585
_cell_measurement_theta_min     5.0954
_cell_measurement_theta_max     32.5298
_cell_measurement_temperature     123(2)
_exptl_crystal_description     plate
_exptl_crystal_colour     yellow
_exptl_crystal_size_max     0.6294
_exptl_crystal_size_mid     0.5001
_exptl_crystal_size_min     0.1030
_exptl_crystal_density_diffrn     2.341
_exptl_crystal_density_meas     ?
_exptl_crystal_density_method     'not measured'
_exptl_crystal_F_000     848
_exptl_absorpt_coefficient_mu     8.628
_exptl_absorpt_correction_type     analytical
_exptl_absorpt_process_details
;
[CrysAlis PRO (Oxford Diffraction, 2007), based on expressions derived
by
Clark & Reid (1995)]
;
_exptl_absorpt_correction_T_min     0.042
_exptl_absorpt_correction_T_max     0.409
_exptl_special_details
;
CrysAlisPro (Oxford Diffraction, 2007)
Analytical numeric absorption correction using a multifaceted crystal
model based on expressions derived by R.C. Clark & J.S. Reid.
(Clark, R. C. & Reid, J. S. (1995). Acta Cryst. A51, 887-897)
;
_diffrn_ambient_temperature     123(2)
_diffrn_radiation_type     MoK\a
_diffrn_radiation_wavelength     0.71073
_diffrn_radiation_source     'Enhance (Mo) X-ray Source'
_diffrn_radiation_monochromator     graphite
_diffrn_measurement_device_type     'Oxford Diffraction Xcalibur Ruby Gemini'
_diffrn_measurement_method     '\w scans'
_diffrn_detector_area_resol_mean     10.5081
_diffrn_reflns_number     8229
_diffrn_reflns_av_R_equivalents     0.0436
_diffrn_reflns_av_sigmaI/netI     0.0776
_diffrn_reflns_theta_min     5.39
_diffrn_reflns_theta_max     32.60
_diffrn_reflns_theta_full     25.50
_diffrn_measured_fraction_theta_max     0.899
_diffrn_measured_fraction_theta_full     0.988
_diffrn_reflns_limit_h_min     -9
_diffrn_reflns_limit_h_max     11
_diffrn_reflns_limit_k_min     -18
_diffrn_reflns_limit_k_max     13
_diffrn_reflns_limit_l_min     -16
_diffrn_reflns_limit_l_max     20
_diffrn_standards_number     ?
_diffrn_standards_interval_count     ?
_diffrn_standards_interval_time     ?
_diffrn_standards_decay_%     ?
_refine_special_details
;
Refinement of <i>F</i>^2^ against ALL reflections. The weighted <i>R</i>-factor
<i>wR</i> and goodness of fit <i>S</i> are based on <i>F</i>^2^, conventional
<i>R</i>-factors <i>R</i> are based on <i>F</i>, with <i>F</i> set to zero for
negative <i>F</i>^2^. The threshold expression of <i>F</i>^2^ >
\s(<i>F</i>^2^) is used only for calculating <i>R</i>-factors(gt) <i>etc</i>.
and is not relevant to the choice of reflections for refinement.
<i>R</i>-factors based on <i>F</i>^2^ are statistically about twice as large
as those based on <i>F</i>, and <i>R</i>- factors based on ALL data will be
even larger.
;
_reflns_number_total     4241
_reflns_number_gt     2981
_reflns_threshold_expression     I>2sigma(I)
_refine_ls_structure_factor_coef     Fsqd
_refine_ls_matrix_type     full
_refine_ls_R_factor_all     0.0741
_refine_ls_R_factor_gt     0.0380
_refine_ls_wR_factor_gt     0.0491
_refine_ls_wR_factor_ref     0.0559
_refine_ls_goodness_of_fit_ref     0.956
_refine_ls_restrained_S_all     0.956
_refine_ls_number_reflns     4241
_refine_ls_number_parameters     141
_refine_ls_number_restraints     1
_refine_ls_hydrogen_treatment     constr
_refine_ls_weighting_scheme     calc
_refine_ls_weighting_details
                 'calc w=1/[\s^2^(Fo^2^)+(0.0084P)^2^] where P=(Fo^2^+2Fc^2^)/3'
_atom_sites_solution_hydrogens     geom
_atom_sites_solution_primary     direct
_atom_sites_solution_secondary     difmap
_refine_ls_shift/su_max     0.001
_refine_ls_shift/su_mean     0.000
_refine_diff_density_max     0.912
_refine_diff_density_min     -0.916
_refine_ls_extinction_method     none
_refine_ls_extinction_coef     ?
loop_
    _atom_type_symbol
    _atom_type_description
    _atom_type_scat_dispersion_real
    _atom_type_scat_dispersion_imag
    _atom_type_scat_source
    'C' 'C' 0.0033 0.0016
                         'International Tables Vol C Tables 4.2.6.8 and 6.1.1.4'
    'H' 'H' 0.0000 0.0000
                         'International Tables Vol C Tables 4.2.6.8 and 6.1.1.4'
    'N' 'N' 0.0061 0.0033
                         'International Tables Vol C Tables 4.2.6.8 and 6.1.1.4'
    'Br' 'Br' -0.2901 2.4595
                         'International Tables Vol C Tables 4.2.6.8 and 6.1.1.4'
    'Te' 'Te' -0.5308 1.6751
                         'International Tables Vol C Tables 4.2.6.8 and 6.1.1.4'
    'Cl' 'Cl' 0.1484 0.1585
                         'International Tables Vol C Tables 4.2.6.8 and 6.1.1.4'
_computing_data_collection
;
CrysAlis PRO (Oxford Diffraction, 2007)
;
_computing_cell_refinement
;
CrysAlis PRO (Oxford Diffraction, 2007)
;
_computing_data_reduction
;
CrysAlis PRO (Oxford Diffraction, 2007)
;
_computing_structure_solution     'SHELXS97 (Sheldrick, 2008)'
_computing_structure_refinement     'SHELXL97 (Sheldrick, 2008)'
_computing_molecular_graphics     'SHELXTL (Sheldrick, 2008)'
_computing_publication_material     'SHELXTL (Sheldrick, 2008)'
loop_
    _atom_site_type_symbol
    _atom_site_label
    _atom_site_fract_x
    _atom_site_fract_y
    _atom_site_fract_z
    _atom_site_U_iso_or_equiv
    _atom_site_adp_type
    _atom_site_calc_flag
    _atom_site_refinement_flags
    _atom_site_occupancy
    _atom_site_symmetry_multiplicity
    _atom_site_disorder_assembly
    _atom_site_disorder_group
    Te Te 0.51999(3) 0.349798(17) 0.583822(16) 0.01724(6) Uani d . 1 1 . .
    Br Br1 0.2864(3) 0.39052(12) 0.42535(11) 0.0262(2) Uani d P 0.6585(4) 1 A 1
    Br Br2 0.7403(2) 0.28626(15) 0.73580(13) 0.0228(2) Uani d P 0.6374(13) 1 A 1
    Br Br3 0.7448(2) 0.26391(13) 0.47988(10) 0.0291(2) Uani d P 0.7041(13) 1 A 1
    Cl Cl1 0.2892(15) 0.4029(7) 0.4363(6) 0.0262(2) Uani d P 0.3415(4) 1 A 2
    Cl Cl2 0.7179(11) 0.2938(7) 0.7271(6) 0.0228(2) Uani d P 0.3626(13) 1 A 2
    Cl Cl3 0.7337(15) 0.2589(9) 0.4931(7) 0.0291(2) Uani d P 0.2959(13) 1 A 2
    N N1 0.3019(4) 0.4005(2) 0.6881(2) 0.0190(6) Uani d . 1 1 A .
    C C1 0.3619(4) 0.2094(2) 0.5943(2) 0.0153(7) Uani d . 1 1 A .
    C C2 0.3578(5) 0.1257(3) 0.5303(3) 0.0212(8) Uani d . 1 1 . .
    H H2A 0.4292 0.1294 0.4801 0.025 Uiso calc R 1 1 A .
    C C3 0.2486(5) 0.0371(3) 0.5405(3) 0.0266(9) Uani d . 1 1 A .
    H H3A 0.2463 -0.0212 0.4980 0.032 Uiso calc R 1 1 . .
    C C4 0.1421(5) 0.0337(3) 0.6134(3) 0.0253(9) Uani d . 1 1 . .
    H H4A 0.0673 -0.0273 0.6203 0.030 Uiso calc R 1 1 A .
    C C5 0.1438(5) 0.1179(3) 0.6758(3) 0.0238(8) Uani d . 1 1 A .
    H H5A 0.0695 0.1148 0.7249 0.029 Uiso calc R 1 1 . .
    C C6 0.2551(4) 0.2077(3) 0.6667(2) 0.0180(7) Uani d . 1 1 . .
    C C7 0.2670(5) 0.2987(3) 0.7364(3) 0.0210(8) Uani d . 1 1 A .
    H H7A 0.1495 0.3041 0.7632 0.025 Uiso calc R 1 1 . .
    H H7B 0.3689 0.2852 0.7883 0.025 Uiso calc R 1 1 . .
    C C8 0.3833(5) 0.4816(3) 0.7561(3) 0.0258(8) Uani d . 1 1 . .
    H H8A 0.2979 0.4958 0.8014 0.039 Uiso calc R 1 1 A .
    H H8B 0.4049 0.5479 0.7229 0.039 Uiso calc R 1 1 . .
    H H8C 0.5014 0.4549 0.7892 0.039 Uiso calc R 1 1 . .
    C C9 0.1283(5) 0.4418(3) 0.6349(3) 0.0268(9) Uani d . 1 1 . .
    H H9A 0.0422 0.4613 0.6785 0.040 Uiso calc R 1 1 A .
    H H9B 0.0719 0.3864 0.5918 0.040 Uiso calc R 1 1 . .
    H H9C 0.1554 0.5052 0.5991 0.040 Uiso calc R 1 1 . .
loop_
    _atom_site_aniso_label
    _atom_site_aniso_U_11
    _atom_site_aniso_U_22
    _atom_site_aniso_U_33
    _atom_site_aniso_U_12
    _atom_site_aniso_U_13
    _atom_site_aniso_U_23
    Te 0.02085(12) 0.01446(11) 0.01669(11) -0.00383(10) 0.00360(9) -0.00064(9)
    Br1 0.0431(3) 0.0156(5) 0.0177(5) -0.0027(3) -0.0030(3) -0.0001(3)
    Br2 0.0143(5) 0.0283(4) 0.0240(5) 0.0002(3) -0.0033(3) 0.0020(3)
    Br3 0.0366(4) 0.0252(3) 0.0299(6) -0.0057(3) 0.0193(3) -0.0062(3)
    Cl1 0.0431(3) 0.0156(5) 0.0177(5) -0.0027(3) -0.0030(3) -0.0001(3)
    Cl2 0.0143(5) 0.0283(4) 0.0240(5) 0.0002(3) -0.0033(3) 0.0020(3)
    Cl3 0.0366(4) 0.0252(3) 0.0299(6) -0.0057(3) 0.0193(3) -0.0062(3)
    N1 0.0209(16) 0.0156(14) 0.0207(16) -0.0032(12) 0.0037(13) 0.0001(11)
    C1 0.0146(17) 0.0139(16) 0.0159(17) -0.0063(14) -0.0032(14) 0.0001(12)
    C2 0.0176(18) 0.0156(18) 0.028(2) 0.0011(14) -0.0056(15) -0.0009(14)
    C3 0.027(2) 0.0149(18) 0.034(2) 0.0026(16) -0.0091(17) 0.0010(15)
    C4 0.0190(19) 0.0184(18) 0.035(2) -0.0076(16) -0.0087(17) 0.0080(15)
    C5 0.0184(19) 0.025(2) 0.026(2) -0.0041(16) -0.0018(16) 0.0085(15)
    C6 0.0157(18) 0.0150(17) 0.0209(19) -0.0015(14) -0.0055(14) 0.0028(13)
    C7 0.0185(19) 0.0224(19) 0.023(2) 0.0002(15) 0.0047(15) 0.0055(14)
    C8 0.025(2) 0.026(2) 0.027(2) -0.0069(16) 0.0057(17) -0.0086(15)
    C9 0.021(2) 0.025(2) 0.034(2) 0.0042(16) 0.0018(17) 0.0005(16)
_geom_special_details
;
All e.s.d.'s (except the e.s.d. in the dihedral angle between two l.s. planes)
are estimated using the full covariance matrix. The cell e.s.d.'s are taken
into account individually in the estimation of e.s.d.'s in distances, angles
and torsion angles; correlations between e.s.d.'s in cell parameters are only
used when they are defined by crystal symmetry. An approximate (isotropic)
treatment of cell e.s.d.'s is used for estimating e.s.d.'s involving l.s.
planes.
;
loop_
    _geom_bond_atom_site_label_1
    _geom_bond_atom_site_label_2
    _geom_bond_site_symmetry_2
    _geom_bond_distance
    _geom_bond_publ_flag
    Te C1 . 2.114(3) ?
    Te N1 . 2.421(3) ?
    Te Cl2 . 2.446(8) ?
    Te Cl3 . 2.450(11) ?
    Te Cl1 . 2.601(9) ?
    Te Br3 . 2.6027(15) ?
    Te Br2 . 2.6454(15) ?
    Te Br1 . 2.6945(17) ?
    Te Cl1 3_666 3.414(9) ?
    Te Br1 3_666 3.5441(17) ?
    N1 C8 . 1.473(4) ?
    N1 C9 . 1.476(4) ?
    N1 C7 . 1.488(4) ?
    C1 C6 . 1.387(4) ?
    C1 C2 . 1.391(4) ?
    C2 C3 . 1.382(5) ?
    C2 H2A . 0.9500 ?
    C3 C4 . 1.393(5) ?
    C3 H3A . 0.9500 ?
    C4 C5 . 1.381(5) ?
    C4 H4A . 0.9500 ?
    C5 C6 . 1.400(4) ?
    C5 H5A . 0.9500 ?
    C6 C7 . 1.511(5) ?
    C7 H7A . 0.9900 ?
    C7 H7B . 0.9900 ?
    C8 H8A . 0.9800 ?
    C8 H8B . 0.9800 ?
    C8 H8C . 0.9800 ?
    C9 H9A . 0.9800 ?
    C9 H9B . 0.9800 ?
    C9 H9C . 0.9800 ?
loop_
    _geom_angle_atom_site_label_1
    _geom_angle_atom_site_label_2
    _geom_angle_atom_site_label_3
    _geom_angle_site_symmetry_1
    _geom_angle_site_symmetry_3
    _geom_angle
    _geom_angle_publ_flag
    C1 Te N1 . . 76.09(11) ?
    C1 Te Cl2 . . 88.0(2) ?
    N1 Te Cl2 . . 84.9(2) ?
    C1 Te Cl3 . . 92.8(3) ?
    N1 Te Cl3 . . 167.3(2) ?
    Cl2 Te Cl3 . . 88.6(3) ?
    C1 Te Cl1 . . 88.5(2) ?
    N1 Te Cl1 . . 92.0(2) ?
    Cl2 Te Cl1 . . 175.8(3) ?
    Cl3 Te Cl1 . . 93.9(3) ?
    C1 Te Br3 . . 95.40(9) ?
    N1 Te Br3 . . 170.80(7) ?
    Cl2 Te Br3 . . 91.4(2) ?
    Cl1 Te Br3 . . 91.2(2) ?
    C1 Te Br2 . . 87.99(10) ?
    N1 Te Br2 . . 86.50(8) ?
    Cl3 Te Br2 . . 86.9(3) ?
    Cl1 Te Br2 . . 176.5(2) ?
    Br3 Te Br2 . . 89.75(6) ?
    C1 Te Br1 . . 86.11(9) ?
    N1 Te Br1 . . 94.91(8) ?
    Cl2 Te Br1 . . 173.9(2) ?
    Cl3 Te Br1 . . 90.4(3) ?
    Br3 Te Br1 . . 87.89(5) ?
    Br2 Te Br1 . . 173.41(5) ?
    C1 Te Cl1 . 3_666 171.06(19) ?
    N1 Te Cl1 . 3_666 97.34(17) ?
    Cl2 Te Cl1 . 3_666 97.6(3) ?
    Cl3 Te Cl1 . 3_666 94.3(3) ?
    Cl1 Te Cl1 . 3_666 85.6(3) ?
    Br3 Te Cl1 . 3_666 91.49(17) ?
    Br2 Te Cl1 . 3_666 97.76(16) ?
    Br1 Te Cl1 . 3_666 88.46(16) ?
    C1 Te Br1 . 3_666 169.81(9) ?
    N1 Te Br1 . 3_666 94.83(7) ?
    Cl2 Te Br1 . 3_666 95.9(2) ?
    Cl3 Te Br1 . 3_666 96.7(2) ?
    Cl1 Te Br1 . 3_666 87.2(2) ?
    Br3 Te Br1 . 3_666 93.93(5) ?
    Br2 Te Br1 . 3_666 96.16(5) ?
    Br1 Te Br1 . 3_666 90.15(4) ?
    C8 N1 C9 . . 109.9(3) ?
    C8 N1 C7 . . 110.7(3) ?
    C9 N1 C7 . . 110.5(3) ?
    C8 N1 Te . . 110.8(2) ?
    C9 N1 Te . . 111.0(2) ?
    C7 N1 Te . . 103.81(18) ?
    C6 C1 C2 . . 121.7(3) ?
    C6 C1 Te . . 115.9(2) ?
    C2 C1 Te . . 122.3(2) ?
    C3 C2 C1 . . 119.2(3) ?
    C3 C2 H2A . . 120.4 ?
    C1 C2 H2A . . 120.4 ?
    C2 C3 C4 . . 119.7(3) ?
    C2 C3 H3A . . 120.2 ?
    C4 C3 H3A . . 120.2 ?
    C5 C4 C3 . . 120.9(3) ?
    C5 C4 H4A . . 119.5 ?
    C3 C4 H4A . . 119.5 ?
    C4 C5 C6 . . 119.9(3) ?
    C4 C5 H5A . . 120.0 ?
    C6 C5 H5A . . 120.0 ?
    C1 C6 C5 . . 118.5(3) ?
    C1 C6 C7 . . 120.2(3) ?
    C5 C6 C7 . . 121.2(3) ?
    N1 C7 C6 . . 109.1(3) ?
    N1 C7 H7A . . 109.9 ?
    C6 C7 H7A . . 109.9 ?
    N1 C7 H7B . . 109.9 ?
    C6 C7 H7B . . 109.9 ?
    H7A C7 H7B . . 108.3 ?
    N1 C8 H8A . . 109.5 ?
    N1 C8 H8B . . 109.5 ?
    H8A C8 H8B . . 109.5 ?
    N1 C8 H8C . . 109.5 ?
    H8A C8 H8C . . 109.5 ?
    H8B C8 H8C . . 109.5 ?
    N1 C9 H9A . . 109.5 ?
    N1 C9 H9B . . 109.5 ?
    H9A C9 H9B . . 109.5 ?
    N1 C9 H9C . . 109.5 ?
    H9A C9 H9C . . 109.5 ?
    H9B C9 H9C . . 109.5 ?
loop_
    _geom_torsion_atom_site_label_1
    _geom_torsion_atom_site_label_2
    _geom_torsion_atom_site_label_3
    _geom_torsion_atom_site_label_4
    _geom_torsion_site_symmetry_1
    _geom_torsion_site_symmetry_2
    _geom_torsion_site_symmetry_3
    _geom_torsion_site_symmetry_4
    _geom_torsion
    _geom_torsion_publ_flag
    C1 Te N1 C8 . . . . 149.1(2) ?
    Cl2 Te N1 C8 . . . . 59.9(3) ?
    Cl3 Te N1 C8 . . . . 119.3(12) ?
    Cl1 Te N1 C8 . . . . -123.0(3) ?
    Br2 Te N1 C8 . . . . 60.3(2) ?
    Br1 Te N1 C8 . . . . -126.2(2) ?
    Cl1 Te N1 C8 3_666 . . . -37.1(3) ?
    Br1 Te N1 C8 3_666 . . . -35.6(2) ?
    C1 Te N1 C9 . . . . -88.6(2) ?
    Cl2 Te N1 C9 . . . . -177.7(3) ?
    Cl3 Te N1 C9 . . . . -118.4(12) ?
    Cl1 Te N1 C9 . . . . -0.6(3) ?
    Br2 Te N1 C9 . . . . -177.4(2) ?
    Br1 Te N1 C9 . . . . -3.8(2) ?
    Cl1 Te N1 C9 3_666 . . . 85.2(3) ?
    Br1 Te N1 C9 3_666 . . . 86.7(2) ?
    C1 Te N1 C7 . . . . 30.2(2) ?
    Cl2 Te N1 C7 . . . . -59.0(3) ?
    Cl3 Te N1 C7 . . . . 0.4(13) ?
    Cl1 Te N1 C7 . . . . 118.2(3) ?
    Br2 Te N1 C7 . . . . -58.60(19) ?
    Br1 Te N1 C7 . . . . 114.94(19) ?
    Cl1 Te N1 C7 3_666 . . . -156.0(2) ?
    Br1 Te N1 C7 3_666 . . . -154.50(19) ?
    N1 Te C1 C6 . . . . -14.5(2) ?
    Cl2 Te C1 C6 . . . . 70.7(3) ?
    Cl3 Te C1 C6 . . . . 159.2(4) ?
    Cl1 Te C1 C6 . . . . -107.0(3) ?
    Br3 Te C1 C6 . . . . 161.9(2) ?
    Br2 Te C1 C6 . . . . 72.3(2) ?
    Br1 Te C1 C6 . . . . -110.6(2) ?
    Br1 Te C1 C6 3_666 . . . -41.9(7) ?
    N1 Te C1 C2 . . . . 162.6(3) ?
    Cl2 Te C1 C2 . . . . -112.2(4) ?
    Cl3 Te C1 C2 . . . . -23.7(4) ?
    Cl1 Te C1 C2 . . . . 70.1(3) ?
    Br3 Te C1 C2 . . . . -21.0(3) ?
    Br2 Te C1 C2 . . . . -110.5(3) ?
    Br1 Te C1 C2 . . . . 66.5(3) ?
    Br1 Te C1 C2 3_666 . . . 135.2(4) ?
    C6 C1 C2 C3 . . . . -1.9(5) ?
    Te C1 C2 C3 . . . . -178.8(2) ?
    C1 C2 C3 C4 . . . . 1.2(5) ?
    C2 C3 C4 C5 . . . . 0.0(5) ?
    C3 C4 C5 C6 . . . . -0.6(5) ?
    C2 C1 C6 C5 . . . . 1.3(5) ?
    Te C1 C6 C5 . . . . 178.4(2) ?
    C2 C1 C6 C7 . . . . 178.4(3) ?
    Te C1 C6 C7 . . . . -4.5(4) ?
    C4 C5 C6 C1 . . . . 0.0(5) ?
    C4 C5 C6 C7 . . . . -177.1(3) ?
    C8 N1 C7 C6 . . . . -158.5(3) ?
    C9 N1 C7 C6 . . . . 79.5(3) ?
    Te N1 C7 C6 . . . . -39.6(3) ?
    C1 C6 C7 N1 . . . . 33.4(4) ?
    C5 C6 C7 N1 . . . . -149.6(3) ?
loop_
    _geom_hbond_atom_site_label_D
    _geom_hbond_atom_site_label_H
    _geom_hbond_atom_site_label_A
    _geom_hbond_site_symmetry_A
    _geom_hbond_distance_DH
    _geom_hbond_distance_HA
    _geom_hbond_distance_DA
    _geom_hbond_angle_DHA
    C7 H7A Br2 1_455 0.99 2.96 3.839(4) 148.6
data_global
_journal_date_recd_electronic     2011-12-04
_journal_date_accepted     2011-12-19
_journal_name_full     'Acta Crystallographica, Section E'
_journal_year     2012
_journal_volume     68
_journal_issue      1
_journal_page_first     o215
_journal_page_last     o216
_journal_paper_category     QO
_journal_paper_doi     10.1107/S1600536811054560
_journal_coeditor_code     JJ2114
_publ_contact_author_name     'Ray J. Butcher'
_publ_contact_author_address
;
Department of Chemistry
Howard University
525 College Street NW
Washington DC 20059
USA
;
_publ_contact_author_email     'rbutcher99@yahoo.com'
_publ_contact_author_fax     '202-806-5442'
_publ_contact_author_phone     '202-806-9892'
_publ_section_title
;\
Dibromidochlorido{2-[(dimethylamino)methyl]phenyl-\k^2^<i>N</i>,<i>C</i>^1^}\
tellurium(IV)
;
loop_
    _publ_author_name
    _publ_author_footnote
    _publ_author_address
    'Rakesh, Prakul' ?
;
Department of Chemistry,
Indian Institute of Technology Bombay,
Powai, Mumbai 400 076,
India
;
    'Singh, Harkesh B.' .
;
Department of Chemistry,
Indian Institute of Technology Bombay,
Powai, Mumbai 400 076,
India
;
    'Butcher, Ray J.' .
;
Department of Chemistry
Howard University
525 College Street NW
Washington
DC 20059
USA
;
