# Supplementary material for: Dibromidochlorido{2-[(dimethyl­amino)­meth­yl]phenyl-κ2 N,C 1}tellurium(IV)
Source: Acta Crystallogr Sect E Struct Rep Online. 2011 Dec 23;68(Pt 1):o215–6. doi: 10.1107/S1600536811054560 (PMC3254549; doi:10.1107/S1600536811054560)
Supplement: Supplementary file 2 [file e-68-0o215-Isup2.hkl]

# 
# h,k,l, Fc-squared, Fo-squared, sigma(Fo-squared) and status flag 
# 
data_I
_shelx_title ' NHTeBr3 in P2(1)/c' 
_shelx_refln_list_code          4 
_shelx_F_calc_maximum      292.60 
_exptl_crystal_F_000       848.00 
_reflns_d_resolution_high  0.6595 
 
loop_ 
 _symmetry_equiv_pos_as_xyz 
 'x, y, z' 
 '-x, y+1/2, -z+1/2' 
 '-x, -y, -z' 
 'x, -y-1/2, z-1/2' 
 
_cell_length_a     7.2854 
_cell_length_b    12.4785 
_cell_length_c    14.4098 
_cell_angle_alpha  90.000 
_cell_angle_beta   98.200 
_cell_angle_gamma  90.000 
 
_shelx_F_squared_multiplier     1.000 
 
loop_ 
 _refln_index_h 
 _refln_index_k 
 _refln_index_l 
 _refln_F_squared_calc 
 _refln_F_squared_meas 
 _refln_F_squared_sigma 
 _refln_observed_status 
   2   0   0    32509.38    30965.47    323.17 o 
   3   0   0     1965.13     1752.60     71.17 o 
   4   0   0    64245.30    63236.99    868.68 o 
   5   0   0    31834.54    33184.96    443.08 o 
   6   0   0      564.05      651.57    134.92 o 
   7   0   0      426.38      382.73    130.34 o 
   8   0   0     9864.27     9754.53    500.32 o 
   9   0   0     4083.75     3859.06    368.86 o 
  10   0   0      402.51      354.26    193.00 o 
   2   1   0      201.22      210.52     17.45 o 
   3   1   0     4284.66     4122.71    116.94 o 
   4   1   0     3745.18     3668.96     75.19 o 
   5   1   0    21952.89    22816.19    392.89 o 
   6   1   0     3285.92     3351.42    109.95 o 
   7   1   0       64.33      102.03     74.48 o 
   8   1   0      793.63     1055.06    145.21 o 
   9   1   0     3608.31     3503.72    249.14 o 
  10   1   0     1763.03     1558.34    203.62 o 
   2   2   0    12232.00    11987.05    141.24 o 
   3   2   0       16.47       25.70     10.99 o 
   4   2   0    25823.55    26083.05    183.02 o 
   5   2   0     2209.65     2285.84     73.51 o 
   6   2   0     3428.58     3625.27    104.25 o 
   7   2   0        4.91      117.86     77.82 o 
   8   2   0     2748.76     2694.09    198.27 o 
   9   2   0      654.84      675.62    136.05 o 
  10   2   0      604.12      557.11    151.22 o 
   2   3   0      317.11      315.60     23.73 o 
   3   3   0    29102.02    28825.49    289.23 o 
   4   3   0     7276.67     7409.83    183.33 o 
   5   3   0     4461.54     3942.90    305.99 o 
   6   3   0     2769.93     2583.19    162.60 o 
   7   3   0     4038.74     4209.39    214.65 o 
   8   3   0     3165.16     3062.61    210.04 o 
   9   3   0      151.80      202.03    115.54 o 
  10   3   0       25.92      -17.16    130.32 o 
   0   4   0     3882.80     3655.69     77.23 o 
   1   4   0    19306.20    19010.01    674.09 o 
   2   4   0    34747.61    32556.09   1425.57 o 
   3   4   0     5894.82     5806.06    129.96 o 
   4   4   0      349.48      354.10    110.63 o 
   5   4   0     8375.90     8696.69    232.99 o 
   6   4   0    13238.68    12989.10    322.02 o 
   7   4   0     1049.12     1042.25    124.21 o 
   8   4   0      450.10      366.41    107.03 o 
   9   4   0       76.95       57.77     97.26 o 
  10   4   0     1301.08     1119.96    254.97 o 
   1   5   0     6077.18     6135.70    187.88 o 
   2   5   0       26.03       53.76     16.03 o 
   3   5   0    18612.04    18256.88    200.10 o 
   4   5   0     6587.80     6779.65    175.35 o 
   5   5   0       16.70      227.89    156.11 o 
   6   5   0     1625.29     1780.65    132.30 o 
   7   5   0     6084.80     5959.20    255.49 o 
   8   5   0     3424.92     3269.42    218.08 o 
   9   5   0      796.26      887.66    221.22 o 
   0   6   0       79.41      131.68     28.18 o 
   1   6   0    11440.24    10929.92    184.80 o 
   2   6   0    45652.41    45704.91    282.12 o 
   3   6   0    14646.56    14190.11    373.83 o 
   4   6   0       28.56      140.54     48.09 o 
   5   6   0      335.89      409.88     72.49 o 
   6   6   0     6204.87     6124.96    233.92 o 
   7   6   0     3335.11     3310.04    201.72 o 
   8   6   0       59.41      187.35    155.27 o 
   9   6   0       22.38       50.78    151.68 o 
   1   7   0      158.57      211.70     18.96 o 
   2   7   0     2232.78     2368.94     85.80 o 
   3   7   0      418.46      453.28     31.02 o 
   4   7   0      581.29      596.27     60.89 o 
   5   7   0        1.49       95.52     56.46 o 
   6   7   0     2140.27     2216.36    224.95 o 
   7   7   0     2599.68     2427.74    279.92 o 
   8   7   0       47.32      119.82    160.37 o 
   9   7   0       86.43      118.16    148.55 o 
   0   8   0    11525.56    11397.66    209.45 o 
   1   8   0     2595.89     2698.82     79.61 o 
   2   8   0      380.38      413.49     48.86 o 
   3   8   0       26.43       38.31     23.49 o 
   4   8   0     2590.08     2525.57    162.66 o 
   5   8   0     1274.61     1148.50    145.07 o 
   6   8   0      191.90      224.09    137.52 o 
   7   8   0      108.12      221.96    154.42 o 
   8   8   0      136.95       71.71    147.03 o 
   9   8   0      147.33      195.73    188.53 o 
   1   9   0     1305.94     1356.93     70.10 o 
   2   9   0      662.73      675.34     63.26 o 
   3   9   0       37.16       52.24     33.04 o 
   4   9   0      436.08      546.66    104.57 o 
   5   9   0     3055.69     2844.67    258.13 o 
   6   9   0     1359.16     1358.23    228.13 o 
   7   9   0      721.02      855.22    191.29 o 
   8   9   0     1006.12      955.04    249.78 o 
   0  10   0     1662.96     1568.93    163.82 o 
   1  10   0     5946.87     5850.67    174.39 o 
   2  10   0    20864.58    21424.71    696.01 o 
   3  10   0    16667.33    16646.18    300.88 o 
   4  10   0     2125.40     2245.32    204.33 o 
   5  10   0      557.11      516.19    157.14 o 
   6  10   0     2538.34     2434.36    276.73 o 
   7  10   0     3188.66     3412.94    347.59 o 
   8  10   0      637.18      406.38    213.09 o 
   1  11   0     5759.05     5909.59    272.55 o 
   2  11   0     1972.19     2072.82    169.87 o 
   3  11   0        7.00       29.76     87.75 o 
   4  11   0      184.63      315.07    102.80 o 
   5  11   0     1203.58     1179.68    196.80 o 
   6  11   0     1703.31     1783.67    261.87 o 
   7  11   0     1006.30     1251.29    242.66 o 
   8  11   0      615.66      309.30    208.30 o 
   0  12   0      719.26      597.93    107.92 o 
   1  12   0      426.59      454.89    111.71 o 
   2  12   0     3293.24     3071.62    256.79 o 
   3  12   0     1249.04     1274.69    220.49 o 
   4  12   0       76.72       58.90    114.24 o 
   5  12   0       15.83       60.84    136.65 o 
   6  12   0      297.03      272.66    183.59 o 
   7  12   0      356.41      181.87    188.65 o 
   1  13   0      781.01      763.13    131.70 o 
   2  13   0      275.98      225.12    163.70 o 
   3  13   0      553.01      784.31    150.87 o 
   4  13   0      214.38      354.70    128.00 o 
   5  13   0      474.85      344.06    173.47 o 
   6  13   0      694.25      445.04    193.47 o 
   7  13   0       29.36     -206.89    223.26 o 
   0  14   0     1019.08     1297.24    237.63 o 
   1  14   0     2925.23     3240.89    382.17 o 
   2  14   0     4680.32     4764.27    297.83 o 
   3  14   0     2738.36     2607.45    231.30 o 
   4  14   0     1408.50     1786.61    205.58 o 
   5  14   0      540.69      805.91    176.97 o 
   6  14   0      457.15      883.05    243.35 o 
   1  15   0     1381.56     1349.07    270.30 o 
   2  15   0      330.90      383.62    203.92 o 
   3  15   0        7.22      -12.61    202.32 o 
   4  15   0       70.80       53.29    128.24 o 
   5  15   0     1278.27     1124.49    281.46 o 
   6  15   0     2476.55     2782.90    363.93 o 
   0  16   0     4342.16     4105.81    379.52 o 
   1  16   0     2427.68     2819.48    363.89 o 
   2  16   0      539.56      373.49    200.42 o 
   3  16   0      917.96      648.69    280.99 o 
   4  16   0     2401.94     1934.45    421.12 o 
   1  17   0      167.28      345.06    115.84 o 
   2  17   0       13.93        3.47    215.47 o 
   3  17   0      448.93      322.52    260.42 o 
 -10   1   1     1062.38     1215.52    181.51 o 
  -9   1   1     1597.40     1669.53    178.19 o 
  -8   1   1      179.80      262.79     94.47 o 
  -7   1   1      182.11      304.21     88.68 o 
  -6   1   1     3843.78     3758.70    120.28 o 
  -5   1   1    14137.48    14549.31    165.46 o 
  -4   1   1     9663.90     9791.62    117.83 o 
  -3   1   1      153.91      193.93     18.43 o 
  -2   1   1     1106.79     1083.09     36.35 o 
   2   1   1     1729.99     1822.75     67.03 o 
   3   1   1     3469.24     3563.74     88.11 o 
   4   1   1     6819.03     6955.85    128.77 o 
   5   1   1     2195.21     2292.69     75.00 o 
   6   1   1       89.89      101.21     39.20 o 
   7   1   1      104.50       69.96     73.67 o 
   8   1   1        7.52       33.31     99.57 o 
   9   1   1        4.48     -121.01    121.01 o 
  10   1   1        5.85       -5.34    134.97 o 
 -10   2   1      611.94      646.78    156.86 o 
  -9   2   1     1559.94     1697.85    183.63 o 
  -8   2   1     1119.93     1135.16    146.39 o 
  -7   2   1      237.28      361.51     85.70 o 
  -6   2   1        6.25       -0.32     31.57 o 
  -5   2   1       44.13       66.62     24.83 o 
  -4   2   1      263.85      296.33     36.36 o 
  -3   2   1      499.05      510.86     25.52 o 
  -2   2   1     2165.85     2092.84     95.05 o 
   2   2   1     7019.81     6527.90    136.25 o 
   3   2   1    19702.70    19877.57    263.45 o 
   4   2   1    26588.96    25696.00    551.21 o 
   5   2   1     6248.13     6137.69    120.56 o 
   6   2   1      806.65      822.08     57.91 o 
   7   2   1     3009.34     3242.51    199.24 o 
   8   2   1     6124.73     5937.91    291.85 o 
   9   2   1     4421.87     4120.08    279.50 o 
  10   2   1     1081.36      869.12    174.76 o 
 -10   3   1     1641.57     1383.64    200.98 o 
  -9   3   1     3648.42     3653.01    247.87 o 
  -8   3   1     1278.02     1454.37    153.67 o 
  -7   3   1      388.76      610.99    110.88 o 
  -6   3   1     5781.27     5483.20    134.90 o 
  -5   3   1    22570.60    20595.79    918.05 o 
  -4   3   1    21532.80    21135.57    292.93 o 
  -3   3   1     7585.83     7189.37    227.13 o 
  -2   3   1    13022.81    12166.39    186.38 o 
   1   3   1     1639.01     1373.50     64.81 o 
   2   3   1      287.79      296.61     27.42 o 
   3   3   1    11184.91    11002.42    197.49 o 
   4   3   1    15122.84    15311.02    372.71 o 
   5   3   1     1519.92     1405.27    104.87 o 
   6   3   1       63.31       81.88     21.96 o 
   7   3   1      200.15      259.07     92.23 o 
   8   3   1      262.66      315.89    103.87 o 
   9   3   1      124.80       84.50    123.51 o 
  10   3   1      331.36      210.04    174.00 o 
 -10   4   1     1192.70     1452.53    279.72 o 
  -9   4   1       23.06      104.38    109.12 o 
  -8   4   1       56.89      235.91     98.87 o 
  -7   4   1      913.25     1101.11    150.51 o 
  -6   4   1     4020.38     4476.75    329.06 o 
  -5   4   1       43.56       69.07     46.37 o 
  -4   4   1     7218.38     7215.61    348.99 o 
  -3   4   1     1468.83     1614.61    119.86 o 
  -2   4   1     6255.17     6408.94    151.96 o 
  -1   4   1     1466.32     1616.03     78.79 o 
   0   4   1    13304.43    12794.06    274.43 o 
   1   4   1    18581.01    18905.81    270.90 o 
   2   4   1      340.07      312.68     29.97 o 
   3   4   1      196.99      323.75     45.43 o 
   4   4   1     7362.79     7156.07    194.04 o 
   5   4   1     9486.45     9322.24    253.92 o 
   6   4   1     1136.44     1222.86    123.68 o 
   7   4   1       29.80       86.05     83.41 o 
   8   4   1     1561.35     1324.09    159.59 o 
   9   4   1     2280.12     2292.22    387.64 o 
  10   4   1      286.83      287.75    214.17 o 
 -10   5   1        4.15       20.21    165.27 o 
  -9   5   1       79.26      122.49    176.98 o 
  -8   5   1        6.55      145.80     92.46 o 
  -7   5   1       85.78      221.39     91.29 o 
  -6   5   1        2.59        6.76     81.04 o 
  -5   5   1       56.78       80.37     67.85 o 
  -4   5   1      199.44      251.03     44.89 o 
  -3   5   1      106.70      155.73     41.63 o 
  -2   5   1     1450.40     1501.94     73.49 o 
  -1   5   1      555.01      559.08     49.30 o 
   0   5   1     2944.03     3064.15     72.77 o 
   1   5   1     2477.08     2577.05     67.62 o 
   2   5   1     1004.81      948.32     68.14 o 
   3   5   1     5573.52     5498.92    124.75 o 
   4   5   1        1.82       23.84     39.58 o 
   5   5   1     4406.50     4417.60    183.11 o 
   6   5   1      373.58      378.17     86.22 o 
   7   5   1     1151.23     1097.35    137.15 o 
   8   5   1      143.65      111.61    136.73 o 
   9   5   1      590.16      354.93    172.76 o 
  -9   6   1      739.28      904.66    242.12 o 
  -8   6   1     2638.18     2437.45    193.88 o 
  -7   6   1        7.16       91.58     78.86 o 
  -6   6   1     3151.92     3345.88    171.56 o 
  -5   6   1      104.52      158.33    108.31 o 
  -4   6   1     6170.30     6065.84    236.12 o 
  -3   6   1     2130.04     2017.25    149.10 o 
  -2   6   1    15138.96    15206.31    232.54 o 
  -1   6   1    18075.79    18182.09    316.56 o 
   0   6   1     3247.11     3329.13    123.45 o 
   1   6   1     3715.51     3931.31     93.17 o 
   2   6   1     8691.58     8581.04    124.54 o 
   3   6   1    22288.38    22194.04    376.43 o 
   4   6   1     1654.38     1593.38    130.68 o 
   5   6   1      543.86      504.83     92.90 o 
   6   6   1     2127.56     2188.86    161.99 o 
   7   6   1     6666.73     6555.37    296.47 o 
   8   6   1      791.63      879.43    222.07 o 
   9   6   1        1.37       58.13    145.92 o 
  -9   7   1      160.73      260.83    157.02 o 
  -8   7   1     2015.73     2186.00    287.08 o 
  -7   7   1     9011.34     8796.58    309.35 o 
  -6   7   1     6705.42     6739.73    237.69 o 
  -5   7   1     1203.50     1182.05     92.18 o 
  -4   7   1     7115.29     7061.08    186.27 o 
  -3   7   1    24321.30    22781.81    643.90 o 
  -2   7   1    16156.10    16008.39    318.01 o 
  -1   7   1     3990.83     4164.07    101.75 o 
   0   7   1     3799.10     3840.20     88.26 o 
   1   7   1    23221.70    24029.16    366.52 o 
   2   7   1    20323.43    20699.64    236.44 o 
   3   7   1      462.94      404.97     75.19 o 
   4   7   1      193.19      140.68     49.53 o 
   5   7   1     3850.70     3729.11    300.53 o 
   6   7   1     1794.66     1829.96    159.87 o 
   7   7   1       38.07       36.98    122.85 o 
   8   7   1      311.52      347.11    161.30 o 
   9   7   1      106.31      -86.12    181.93 o 
  -9   8   1      372.35      435.54    223.86 o 
  -8   8   1      839.37      810.15    197.30 o 
  -7   8   1      443.98      564.55    175.86 o 
  -6   8   1      111.60      134.74     71.21 o 
  -5   8   1      151.99      250.86     63.04 o 
  -4   8   1      381.11      387.25     38.44 o 
  -3   8   1      143.40      133.46     18.68 o 
  -2   8   1     3567.40     3435.65     94.19 o 
  -1   8   1     1877.25     1871.69     71.81 o 
   0   8   1      916.66      777.84     71.83 o 
   1   8   1     6316.62     6553.57    156.98 o 
   2   8   1    14059.71    14597.69    275.32 o 
   3   8   1     6384.13     6257.13    122.26 o 
   4   8   1      864.01      851.12    106.04 o 
   5   8   1     2311.56     2178.77    139.63 o 
   6   8   1    10244.76     9733.32    490.64 o 
   7   8   1     6861.22     6689.22    449.28 o 
   8   8   1      701.79      646.34    203.46 o 
   9   8   1      303.85      298.55    204.84 o 
  -8   9   1     1254.55     1419.56    253.19 o 
  -7   9   1     5810.47     5778.38    412.18 o 
  -6   9   1     1857.41     1873.87    235.00 o 
  -5   9   1      271.69      221.96    117.07 o 
  -4   9   1       84.83      185.98     84.31 o 
  -3   9   1    16948.55    17281.20    247.30 o 
  -2   9   1    18412.92    16929.50    650.58 o 
  -1   9   1      150.24      163.36     31.18 o 
   0   9   1      524.32      594.91     61.36 o 
   1   9   1    10253.57    10216.29    331.78 o 
   2   9   1    15539.17    15830.85    255.69 o 
   3   9   1      453.93      421.00     44.56 o 
   4   9   1     2927.08     2961.44    186.67 o 
   5   9   1       20.03     -103.88    119.87 o 
   6   9   1     2977.10     2848.43    302.28 o 
   7   9   1       65.56       20.14    165.24 o 
   8   9   1      399.99       66.27    171.74 o 
  -8  10   1      175.69      225.39    185.14 o 
  -7  10   1      634.14      454.34    180.48 o 
  -6  10   1       99.95       92.62    140.39 o 
  -5  10   1       80.08      161.79    119.58 o 
  -4  10   1      408.23      437.66    104.81 o 
  -3  10   1      218.92      193.80     48.30 o 
  -2  10   1       18.55       18.33     46.83 o 
  -1  10   1      825.09      815.79     53.04 o 
   0  10   1       17.38       37.43     45.62 o 
   1  10   1     1806.82     2033.43    170.38 o 
   2  10   1      239.47      375.42     60.66 o 
   3  10   1      769.45      628.53    189.25 o 
   4  10   1      431.63      413.60    113.19 o 
   5  10   1       16.62      -22.94    135.47 o 
   6  10   1      570.89      291.80    163.14 o 
   7  10   1      376.82      164.46    154.14 o 
   8  10   1       52.17     -138.13    217.19 o 
  -8  11   1      726.19      639.03    231.43 o 
  -7  11   1      333.25      254.21    160.79 o 
  -6  11   1      470.75      297.44    146.40 o 
  -5  11   1     1875.81     1831.02    236.15 o 
  -4  11   1     3305.41     3225.09    217.78 o 
  -3  11   1     1729.07     1642.19    207.13 o 
  -2  11   1     1644.93     1423.33    135.54 o 
  -1  11   1     3970.86     4040.40    207.39 o 
   0  11   1     2538.00     2582.09    127.83 o 
   1  11   1      338.65      383.83    109.33 o 
   2  11   1      600.80      803.23    127.28 o 
   3  11   1     2700.93     2825.31    206.59 o 
   4  11   1     2248.49     2144.23    186.32 o 
   5  11   1       83.38      111.09    137.15 o 
   6  11   1       12.01     -188.24    188.24 o 
   7  11   1      282.36      128.20    167.65 o 
   8  11   1      221.08       46.40    218.29 o 
  -7  12   1      163.90      221.90    193.66 o 
  -6  12   1     1132.53     1022.37    228.61 o 
  -5  12   1      634.87      636.84    169.61 o 
  -4  12   1     1828.60     1756.78    180.10 o 
  -3  12   1     4468.41     4093.93    245.83 o 
  -2  12   1      415.05      498.79    183.82 o 
  -1  12   1     1381.39     1332.21    139.77 o 
   0  12   1     3522.55     3694.76    177.40 o 
   1  12   1    11179.07    11040.30    625.93 o 
   2  12   1     3714.08     3651.78    460.89 o 
   3  12   1       39.57      189.59    150.27 o 
   4  12   1     1099.68     1395.52    173.41 o 
   5  12   1     8263.00     8237.44    499.91 o 
   6  12   1     3912.40     3736.64    377.90 o 
   7  12   1      554.69      658.74    256.17 o 
  -7  13   1     1762.00     1795.21    299.39 o 
  -6  13   1      576.60      461.00    180.94 o 
  -5  13   1     2128.96     2164.48    276.26 o 
  -4  13   1     5448.69     5248.23    472.65 o 
  -3  13   1     6722.57     6726.57    434.89 o 
  -2  13   1     3042.41     3111.66    261.58 o 
  -1  13   1     1863.83     1992.75    175.19 o 
   0  13   1     6347.28     6045.63    238.90 o 
   1  13   1     4931.87     5000.67    296.53 o 
   2  13   1     1469.94     1475.81    183.54 o 
   3  13   1     2080.16     2263.56    216.73 o 
   4  13   1      922.98     1139.20    169.82 o 
   5  13   1       51.62      199.89    168.67 o 
   6  13   1       42.41      528.06    231.22 o 
   7  13   1       76.33      820.36    271.84 o 
  -7  14   1        2.23     -246.93    246.93 o 
  -6  14   1      221.41      168.60    167.03 o 
  -5  14   1      845.88      674.15    191.18 o 
  -4  14   1      112.24      139.41    259.18 o 
  -3  14   1      443.65      396.00    227.18 o 
  -2  14   1      322.87      329.58    164.83 o 
  -1  14   1       11.10      134.45    147.04 o 
   0  14   1      433.69      629.10    131.46 o 
   1  14   1     2529.91     2458.98    216.69 o 
   2  14   1      949.04      873.18    165.25 o 
   3  14   1       48.92       50.95    126.85 o 
   4  14   1      407.42      441.92    137.18 o 
   5  14   1     1749.18     1859.55    286.97 o 
   6  14   1     1501.65     1729.05    303.16 o 
  -6  15   1      103.92      602.48    229.66 o 
  -5  15   1       74.95      278.66    149.12 o 
  -4  15   1      700.02      745.31    285.10 o 
  -3  15   1      252.14     -329.53    353.36 o 
  -2  15   1     1704.87     1913.47    345.01 o 
  -1  15   1      114.30      306.72    186.76 o 
   0  15   1     1939.18     1953.63    225.12 o 
   1  15   1      216.03       32.55    175.08 o 
   2  15   1     1012.74      567.24    203.37 o 
   3  15   1      789.34      744.37    164.78 o 
   4  15   1      301.16      282.66    145.36 o 
   5  15   1      148.43      227.69    134.91 o 
   6  15   1      374.06      579.55    255.38 o 
  -4  16   1      851.98      438.76    247.88 o 
  -3  16   1       13.57     -255.30    272.25 o 
  -2  16   1      465.40      173.84    201.51 o 
  -1  16   1      158.05      278.08    156.80 o 
   0  16   1     1712.38     1770.19    222.31 o 
   1  16   1      657.52      830.77    235.69 o 
   2  16   1      118.60      166.82    182.80 o 
   3  16   1      269.80      232.52    243.54 o 
   4  16   1      496.57      269.89    240.92 o 
   5  16   1      438.77      493.81    220.31 o 
  -3  17   1     1613.21     1897.33    357.50 o 
  -2  17   1     4766.45     5029.25    481.73 o 
  -1  17   1     2721.18     2622.93    225.48 o 
   0  17   1       84.66      205.70    122.16 o 
   1  17   1      668.88      758.50    191.76 o 
   2  17   1     3716.62     3544.52    447.47 o 
   3  17   1     1732.30     1587.88    368.49 o 
 -10   0   2     2474.61     2895.24    352.51 o 
  -9   0   2      280.60      453.39    170.32 o 
  -8   0   2     1941.71     1835.77    233.11 o 
  -7   0   2     9087.65     8725.78    399.46 o 
  -6   0   2    11596.88    11630.07    399.63 o 
  -5   0   2    17530.12    17745.44    599.35 o 
  -4   0   2     9990.07    10272.12    174.38 o 
  -3   0   2     2864.70     2855.08    126.16 o 
   2   0   2     2239.30     2142.96    124.74 o 
   3   0   2     2707.77     2799.81    164.46 o 
   4   0   2     2182.76     2223.24    169.42 o 
   5   0   2     1440.07     1576.00    167.15 o 
   6   0   2      923.58      841.05    157.75 o 
   7   0   2      449.61      390.23    142.81 o 
   8   0   2      685.36      405.15    166.55 o 
   9   0   2      414.93      450.71    182.48 o 
  10   0   2      790.58      789.31    243.82 o 
 -11   1   2      111.67      140.01    199.05 o 
 -10   1   2       19.60       79.76    118.40 o 
  -9   1   2       25.39       95.40    129.08 o 
  -8   1   2       16.41       88.35     92.96 o 
  -7   1   2      447.39      380.95     83.55 o 
  -6   1   2     1591.73     1736.26     81.28 o 
  -5   1   2      343.46      362.30     40.02 o 
  -4   1   2        9.86       47.68     18.76 o 
  -2   1   2    22733.19    21790.76    564.13 o 
   2   1   2    10845.91    10539.29    277.82 o 
   3   1   2    17281.95    17868.71    426.27 o 
   4   1   2     9913.00    10257.54    262.62 o 
   5   1   2     4740.37     4736.03    275.44 o 
   6   1   2     3291.09     3221.79    153.78 o 
   7   1   2     4239.70     4060.26    232.92 o 
   8   1   2     4303.66     4059.56    259.78 o 
   9   1   2      588.19      459.33    135.00 o 
  10   1   2        3.58     -154.42    154.42 o 
 -10   2   2      153.62      282.31    128.69 o 
  -9   2   2       16.02      183.48    113.12 o 
  -8   2   2      154.43      225.71     93.22 o 
  -7   2   2     2156.70     2109.14    149.39 o 
  -6   2   2     1924.35     1926.16    104.76 o 
  -5   2   2       22.95       49.65     26.02 o 
  -4   2   2      511.53      510.00     30.78 o 
  -3   2   2     4394.60     4388.47     73.65 o 
   1   2   2     1900.68     1798.68    111.36 o 
   2   2   2     8509.49     9011.23    192.68 o 
   3   2   2      266.57      366.21     36.76 o 
   4   2   2     1716.25     1840.72     82.01 o 
   5   2   2      240.37      272.57     38.88 o 
   6   2   2        4.13       33.74     32.77 o 
   7   2   2       79.98      113.85     84.56 o 
   8   2   2      176.35       42.83    103.50 o 
   9   2   2      508.57      366.70    130.77 o 
  10   2   2       28.49       72.92    194.70 o 
 -10   3   2       28.71       15.23    113.34 o 
  -9   3   2       43.48      159.11    102.64 o 
  -8   3   2       76.06      197.48     94.95 o 
  -7   3   2       10.97      -14.34     66.30 o 
  -6   3   2      718.98      660.86     44.70 o 
  -5   3   2      783.82      827.66     44.07 o 
  -4   3   2      801.67      760.04     95.95 o 
  -3   3   2      270.25      249.45     25.03 o 
  -2   3   2     9548.03     9519.82    104.44 o 
  -1   3   2     6640.89     6382.86    211.72 o 
   0   3   2      535.86      544.05     40.74 o 
   1   3   2     5321.92     5335.42     59.34 o 
   2   3   2     3980.63     3805.45    143.43 o 
   3   3   2    19416.06    19611.16    209.93 o 
   4   3   2      247.12      183.12     51.61 o 
   5   3   2      140.90      175.07     34.52 o 
   6   3   2      900.91      946.96     74.69 o 
   7   3   2     1094.56     1233.03    146.36 o 
   8   3   2      343.84      175.39    125.16 o 
   9   3   2        4.80      -71.34    135.92 o 
  10   3   2       70.22     -136.30    234.80 o 
 -10   4   2     1491.06     1382.86    265.26 o 
  -9   4   2     2661.88     2880.78    224.99 o 
  -8   4   2     1142.76     1260.09    147.30 o 
  -7   4   2     1688.22     1687.15    141.29 o 
  -6   4   2     8392.96     8044.44    241.68 o 
  -5   4   2    12105.63    11937.66    254.41 o 
  -4   4   2     1852.48     1816.32    140.11 o 
  -3   4   2        4.90       34.61     17.49 o 
  -2   4   2    11110.69    11339.03    298.46 o 
  -1   4   2    33864.88    33214.80    491.00 o 
   0   4   2     7868.79     7564.54    465.92 o 
   1   4   2      258.69      270.78     28.95 o 
   2   4   2      158.28      161.93     11.89 o 
   3   4   2      461.50      541.67     63.67 o 
   4   4   2      444.80      427.10     64.78 o 
   5   4   2      107.21       77.86     61.70 o 
   6   4   2      975.79      900.50    115.45 o 
   7   4   2      501.67      468.03    114.51 o 
   8   4   2       71.13      -32.43    112.60 o 
   9   4   2       48.79     -142.29    169.91 o 
  10   4   2      429.65       93.24    235.02 o 
 -10   5   2       26.34       -2.23    148.42 o 
  -9   5   2        1.13      135.90    109.66 o 
  -8   5   2        0.49      122.32     90.66 o 
  -7   5   2       72.08       84.61    137.52 o 
  -6   5   2      424.87      392.82     72.09 o 
  -5   5   2     2439.50     2462.09    124.38 o 
  -4   5   2     3175.79     3087.31    188.81 o 
  -3   5   2     2223.58     2061.32     62.69 o 
  -2   5   2    18141.53    17675.67    719.49 o 
  -1   5   2    33884.14    33456.85    513.20 o 
   0   5   2    11247.34    10473.64    170.31 o 
   1   5   2     8812.95     8555.63    232.53 o 
   2   5   2    15645.24    15438.95    167.19 o 
   3   5   2    21760.37    21698.14    377.74 o 
   4   5   2    14874.17    14686.73    327.77 o 
   5   5   2     4464.47     4289.01    202.48 o 
   6   5   2     5789.67     5852.09    261.98 o 
   7   5   2     6193.41     5705.11    290.58 o 
   8   5   2     1787.19     1909.16    199.76 o 
   9   5   2     1107.58     1096.08    263.95 o 
  -9   6   2     1000.66     1027.81    230.31 o 
  -8   6   2     1282.88     1454.19    158.06 o 
  -7   6   2     3491.85     3517.96    193.95 o 
  -6   6   2     7008.62     7157.06    234.48 o 
  -5   6   2     2940.41     2883.03    134.41 o 
  -4   6   2     1832.44     1877.69    162.71 o 
  -3   6   2    12077.01    11859.51    344.10 o 
  -2   6   2    17107.38    17159.96    253.67 o 
  -1   6   2     1936.74     1943.86     75.82 o 
   0   6   2      481.31      496.85     32.20 o 
   1   6   2     1814.29     1808.58     68.58 o 
   2   6   2    10117.06     9955.51    151.36 o 
   3   6   2      291.53      297.11     62.97 o 
   4   6   2     2694.06     2858.99    166.11 o 
   5   6   2      281.81      317.25    114.22 o 
   6   6   2      222.05      428.76    178.10 o 
   7   6   2       98.90      152.60    275.83 o 
   8   6   2     1579.28     1533.59    259.63 o 
   9   6   2      950.91      790.27    237.36 o 
  -9   7   2      241.87      221.54    169.12 o 
  -8   7   2       21.50       99.27    154.00 o 
  -7   7   2     1576.93     1530.54    144.20 o 
  -6   7   2      177.07      258.18    156.54 o 
  -5   7   2     3733.52     3804.20    150.60 o 
  -4   7   2     3145.42     3214.31    168.60 o 
  -3   7   2     1015.85     1048.23     70.33 o 
  -2   7   2     2783.29     2936.85    115.27 o 
  -1   7   2     3838.86     3852.85    109.78 o 
   0   7   2    11270.63    11011.10    224.89 o 
   1   7   2      451.30      442.77     43.72 o 
   2   7   2       15.85        5.95     28.01 o 
   3   7   2     2066.83     1975.10     68.87 o 
   4   7   2     2120.07     2154.32    116.63 o 
   5   7   2      756.44      708.80    113.20 o 
   6   7   2      101.38      174.89     97.45 o 
   7   7   2      127.10       38.02    140.20 o 
   8   7   2      276.14       39.60    163.05 o 
   9   7   2       32.38     -193.46    224.19 o 
  -9   8   2      415.84      515.81    213.22 o 
  -8   8   2      778.01      803.68    211.60 o 
  -7   8   2        0.29      197.44    157.32 o 
  -6   8   2       10.20       94.58     62.12 o 
  -5   8   2     2071.93     2010.16    161.79 o 
  -4   8   2     4362.08     4182.04    154.28 o 
  -3   8   2      107.81      175.36     61.01 o 
  -2   8   2     2423.27     2403.57    134.54 o 
  -1   8   2     2945.49     3076.40    100.56 o 
   0   8   2    12081.51    12193.68    196.24 o 
   1   8   2       27.21       74.57     40.92 o 
   2   8   2     6102.83     5998.29    187.15 o 
   3   8   2       34.29       12.24     41.93 o 
   4   8   2     5932.28     5808.42    347.02 o 
   5   8   2      527.14      534.60    152.32 o 
   6   8   2     1855.88     1765.77    247.09 o 
   7   8   2      195.90      133.56    141.84 o 
   8   8   2      308.15      109.60    184.65 o 
  -8   9   2      163.52      285.21    186.70 o 
  -7   9   2     1020.90     1065.39    215.90 o 
  -6   9   2      371.27      356.22    150.84 o 
  -5   9   2       41.22       40.23     42.02 o 
  -4   9   2     1364.08     1348.69     57.91 o 
  -3   9   2    10811.61    11089.11    217.25 o 
  -2   9   2     3911.67     3684.83    132.64 o 
  -1   9   2       86.73       96.96     33.96 o 
   0   9   2     4936.45     4776.61    133.95 o 
   1   9   2    16085.00    16069.36    548.82 o 
   2   9   2     8739.35     8769.31    192.79 o 
   3   9   2     1753.77     1783.26     80.58 o 
   4   9   2     2504.97     2351.68    171.34 o 
   5   9   2     8332.66     7933.54    450.83 o 
   6   9   2     4573.42     4580.69    374.79 o 
   7   9   2      264.44      157.24    176.76 o 
   8   9   2      368.08      150.50    173.36 o 
  -8  10   2     6235.41     6172.47    464.70 o 
  -7  10   2     2559.10     2518.48    294.05 o 
  -6  10   2       14.35      148.00    134.70 o 
  -5  10   2     2968.65     2911.06    258.98 o 
  -4  10   2    16637.65    16840.79    268.74 o 
  -3  10   2     9189.60     9282.16    213.44 o 
  -2  10   2      159.18      135.07     46.18 o 
  -1  10   2      453.31      438.38     46.94 o 
   0  10   2    10832.47    10867.59    276.18 o 
   1  10   2     5656.13     5666.02    287.31 o 
   2  10   2      506.81      519.55     65.37 o 
   3  10   2      174.08      177.02     95.80 o 
   4  10   2      693.79      751.25    126.33 o 
   5  10   2       70.20       62.72    131.75 o 
   6  10   2      638.25      452.44    170.05 o 
   7  10   2      898.26      500.81    221.11 o 
   8  10   2       52.65      243.99    210.65 o 
  -8  11   2       13.04      102.43    179.06 o 
  -7  11   2      265.93      194.76    148.14 o 
  -6  11   2       30.34       96.59    153.63 o 
  -5  11   2       19.72      179.04    229.47 o 
  -4  11   2     3453.80     3520.65    224.08 o 
  -3  11   2     7933.76     7771.32    583.48 o 
  -2  11   2      839.55      759.88    137.19 o 
  -1  11   2      104.02       45.98     46.96 o 
   0  11   2     4697.10     4700.74    177.27 o 
   1  11   2    21167.86    20677.69    572.45 o 
   2  11   2     6272.85     6803.46    322.19 o 
   3  11   2       79.73      242.11    177.97 o 
   4  11   2     1785.30     2054.51    191.90 o 
   5  11   2    10748.29    10882.06    564.10 o 
   6  11   2     3795.24     3893.37    374.65 o 
   7  11   2       60.37      551.97    244.32 o 
  -7  12   2        6.54      -64.02    166.71 o 
  -6  12   2      371.04      153.77    162.89 o 
  -5  12   2      295.88      289.54    111.56 o 
  -4  12   2     5250.37     5097.08    282.86 o 
  -3  12   2     1516.57     1419.89    149.15 o 
  -2  12   2      954.34      867.12    113.71 o 
  -1  12   2      154.43      382.90     88.95 o 
   0  12   2     3022.45     2781.24    141.81 o 
   1  12   2       21.60      -53.21    100.75 o 
   2  12   2     1023.74     1322.10    166.26 o 
   3  12   2      128.91      124.52    125.86 o 
   4  12   2      855.83     1134.60    164.85 o 
   5  12   2      192.86      556.53    207.03 o 
   6  12   2     1214.57     1435.50    272.24 o 
   7  12   2      510.91     1022.50    277.67 o 
  -7  13   2      194.18      334.13    189.54 o 
  -6  13   2        3.64     -189.32    189.32 o 
  -5  13   2     1547.85     1385.63    204.83 o 
  -4  13   2      417.42      353.91    111.45 o 
  -3  13   2      303.40      178.93    179.73 o 
  -2  13   2       17.58      123.95     84.81 o 
  -1  13   2     3193.29     3442.56    203.31 o 
   0  13   2     2895.85     2684.98    168.88 o 
   1  13   2       82.29      -51.35    115.61 o 
   2  13   2      211.05      157.38    115.64 o 
   3  13   2      824.51      810.43    156.03 o 
   4  13   2      905.24      914.56    167.56 o 
   5  13   2       93.32      431.18    198.41 o 
   6  13   2       74.66      494.18    224.49 o 
   7  13   2      653.07     1246.68    307.46 o 
  -7  14   2     1950.41     1606.32    286.30 o 
  -6  14   2     3184.70     2674.45    323.75 o 
  -5  14   2      249.97      137.43    161.94 o 
  -4  14   2       90.44      -60.90    115.46 o 
  -3  14   2     3667.17     3336.90    319.68 o 
  -2  14   2     5392.33     5564.71    276.91 o 
  -1  14   2      112.70      251.31    168.57 o 
   0  14   2      911.23     1092.78    157.86 o 
   1  14   2     1201.12     1134.72    153.70 o 
   2  14   2     7421.48     7302.93    392.51 o 
   3  14   2      125.89       91.23    116.06 o 
   4  14   2     2917.82     2720.42    252.86 o 
   5  14   2      177.86      295.75    191.40 o 
   6  14   2      777.46      916.80    266.35 o 
  -6  15   2      100.70     -199.50    199.50 o 
  -5  15   2     1729.96     1691.61    218.03 o 
  -4  15   2     2058.46     2225.58    396.71 o 
  -3  15   2       29.65     -165.92    272.11 o 
  -2  15   2      236.82      318.90    188.64 o 
  -1  15   2     4829.77     4931.51    429.37 o 
   0  15   2     5274.49     5384.08    368.86 o 
   1  15   2     2799.92     3031.06    411.57 o 
   2  15   2     2210.57     1969.28    375.70 o 
   3  15   2     3115.74     3017.88    279.17 o 
   4  15   2     3630.09     3583.27    305.33 o 
   5  15   2     1488.78     1371.59    286.18 o 
   6  15   2     1030.45     1037.92    292.81 o 
  -4  16   2      532.52      483.74    275.90 o 
  -3  16   2     1537.13     1287.51    302.75 o 
  -2  16   2     2027.65     2313.63    337.70 o 
  -1  16   2      613.95      678.00    138.04 o 
   0  16   2       32.47      199.39    118.31 o 
   1  16   2      121.41      138.54    197.61 o 
   2  16   2      666.78      592.16    246.75 o 
   3  16   2       90.77      -68.75    263.05 o 
   4  16   2      186.79      364.20    256.06 o 
   5  16   2      102.96       33.20    183.84 o 
  -3  17   2       34.89      220.47    230.22 o 
  -2  17   2      453.34      461.37    217.79 o 
  -1  17   2     1126.82     1311.84    180.09 o 
   0  17   2       43.22      174.62    119.30 o 
   1  17   2      154.37      253.83    117.52 o 
   2  17   2      392.21      175.43    193.51 o 
   3  17   2     1767.04     1583.63    379.93 o 
 -11   1   3      619.53      743.99    249.31 o 
 -10   1   3      640.66      611.04    151.88 o 
  -9   1   3      654.58      755.43    145.40 o 
  -8   1   3      358.10      350.96     95.32 o 
  -7   1   3     1004.42     1082.36    115.22 o 
  -6   1   3     2713.58     2874.84    103.62 o 
  -5   1   3     1188.16     1259.67     63.04 o 
  -4   1   3        6.08       22.49     18.15 o 
  -3   1   3      386.70      485.36     29.82 o 
  -2   1   3     7202.69     7381.08    112.67 o 
   1   1   3    13660.46    13220.89    333.48 o 
   2   1   3     5209.73     5346.50    173.45 o 
   3   1   3       49.54       81.76     31.35 o 
   4   1   3       12.27       15.15     51.56 o 
   5   1   3     1009.69     1012.50    110.89 o 
   6   1   3     2168.37     2155.64    110.15 o 
   7   1   3     1623.32     1529.69    169.85 o 
   8   1   3      290.76      152.19    108.44 o 
   9   1   3      261.40      270.39    197.50 o 
  10   1   3      655.05      935.03    215.03 o 
 -10   2   3      306.86      318.97    133.47 o 
  -9   2   3        3.28      238.43    117.46 o 
  -8   2   3      157.29      144.78     83.88 o 
  -7   2   3     5991.25     6241.39    238.97 o 
  -6   2   3     9062.19     9102.24    166.74 o 
  -5   2   3     1241.26     1338.58     60.98 o 
  -4   2   3     2488.62     2553.73     59.49 o 
  -3   2   3    37467.01    37763.16    225.85 o 
  -2   2   3    70378.88    66948.86   1913.91 o 
  -1   2   3    13463.73    12377.02    526.96 o 
   0   2   3      112.06      183.38     24.79 o 
   1   2   3    12608.59    11432.98    318.98 o 
   2   2   3    85612.55    81582.88    951.05 o 
   3   2   3    37419.32    38943.93   1152.16 o 
   4   2   3      999.45      925.44     65.73 o 
   5   2   3      538.11      563.32     90.81 o 
   6   2   3     5342.04     5315.28    158.26 o 
   7   2   3     5780.83     5645.00    288.49 o 
   8   2   3      678.02      505.12    130.45 o 
   9   2   3       41.09      191.09    317.54 o 
  10   2   3      141.79      540.76    178.80 o 
 -10   3   3      721.67      728.92    155.76 o 
  -9   3   3      754.26      896.89    151.95 o 
  -8   3   3     4115.50     4274.08    284.36 o 
  -7   3   3     5536.57     5241.46    220.14 o 
  -6   3   3     2365.66     2363.33     85.01 o 
  -5   3   3     1018.19      938.21     82.40 o 
  -4   3   3     3154.76     3049.07     90.60 o 
  -3   3   3     5810.83     6114.00    118.17 o 
  -2   3   3      921.62      957.47     45.64 o 
  -1   3   3      388.18      435.44     42.42 o 
   0   3   3      492.35      525.67     57.85 o 
   1   3   3      159.66      177.38     17.50 o 
   2   3   3     5175.29     5386.31    129.73 o 
   3   3   3     3268.77     3216.54     64.92 o 
   4   3   3      890.79      924.67     44.93 o 
   5   3   3      696.50      558.13     94.75 o 
   6   3   3     3669.81     3518.68    102.60 o 
   7   3   3     5978.49     5660.09    293.94 o 
   8   3   3     2440.09     2484.06    257.46 o 
   9   3   3      640.07      720.53    185.66 o 
  10   3   3      853.37     1145.78    313.81 o 
 -10   4   3      421.08      464.73    198.31 o 
  -9   4   3        5.06      132.08    106.87 o 
  -8   4   3       65.75       24.83     83.69 o 
  -7   4   3      779.78      790.42    105.94 o 
  -6   4   3     4788.48     4675.00    188.30 o 
  -5   4   3     1865.30     1805.54    164.38 o 
  -4   4   3      516.44      541.67     65.73 o 
  -3   4   3     6135.82     6237.48    111.62 o 
  -2   4   3    15587.16    16446.41    260.22 o 
  -1   4   3    11338.75    11818.35    191.15 o 
   0   4   3     2050.78     2010.69     87.37 o 
   1   4   3     5666.22     5603.12     82.17 o 
   2   4   3    14400.50    14798.95    149.70 o 
   3   4   3     6016.60     5970.69    186.39 o 
   4   4   3      911.36      902.88     83.29 o 
   5   4   3     1220.14     1283.46    133.48 o 
   6   4   3     3461.95     3482.85    219.47 o 
   7   4   3     1092.56     1252.01    270.08 o 
   8   4   3       93.89      159.35    212.26 o 
   9   4   3       31.16     -183.78    237.60 o 
 -10   5   3      194.70      445.58    193.93 o 
  -9   5   3       24.56      264.34    122.96 o 
  -8   5   3     1256.44     1492.03    152.74 o 
  -7   5   3      814.76      771.69    101.87 o 
  -6   5   3     2791.16     2711.66    149.31 o 
  -5   5   3     3696.99     3594.23    222.76 o 
  -4   5   3     3982.86     3852.68    117.18 o 
  -3   5   3    10889.52    10697.65    163.12 o 
  -2   5   3     2014.56     2165.64     70.15 o 
  -1   5   3    10986.72    10911.14    185.88 o 
   0   5   3      414.75      562.09     48.44 o 
   1   5   3    16267.59    16479.64    152.07 o 
   2   5   3      651.32      598.92     24.16 o 
   3   5   3    15448.17    15140.76    407.75 o 
   4   5   3     3792.06     3849.41    369.32 o 
   5   5   3     3076.16     3212.40    271.89 o 
   6   5   3     2346.88     2313.46    289.87 o 
   7   5   3      181.02      249.39    202.24 o 
   8   5   3      892.94      720.24    201.60 o 
   9   5   3       12.35     -174.11    207.13 o 
  -9   6   3      874.75     1024.43    234.05 o 
  -8   6   3     2632.38     2643.23    205.29 o 
  -7   6   3      360.54      305.80     83.33 o 
  -6   6   3       57.96       69.64     70.84 o 
  -5   6   3     2125.30     2342.01    196.08 o 
  -4   6   3     8108.35     7818.75    341.08 o 
  -3   6   3     4140.32     4250.41    122.72 o 
  -2   6   3      189.79      150.44     45.53 o 
  -1   6   3     7818.15     7870.26    286.78 o 
   0   6   3    18487.16    18973.27    437.76 o 
   1   6   3     4071.20     4137.04    102.36 o 
   2   6   3     3071.06     3135.06     71.96 o 
   3   6   3     7075.46     7061.38    228.42 o 
   4   6   3     6650.34     6772.02    283.26 o 
   5   6   3      661.62      605.56    121.61 o 
   6   6   3      176.35      194.20    108.71 o 
   7   6   3      523.88      558.00    139.30 o 
   8   6   3     3253.99     2581.20    341.69 o 
   9   6   3      743.95     1189.73    294.72 o 
  -9   7   3     2565.91     2759.76    322.40 o 
  -8   7   3      332.86      387.57    156.02 o 
  -7   7   3      106.65      185.88     95.42 o 
  -6   7   3     5764.37     5723.07    211.23 o 
  -5   7   3     8203.29     8254.28    222.12 o 
  -4   7   3      153.83      190.29     26.80 o 
  -3   7   3       40.24        0.09     33.79 o 
  -2   7   3     2795.25     3150.58    123.00 o 
  -1   7   3     4328.72     4277.73    119.58 o 
   0   7   3      340.59      374.93     36.54 o 
   1   7   3     7933.88     8375.95    179.38 o 
   2   7   3      350.16      457.74     54.44 o 
   3   7   3      532.04      766.88    176.97 o 
   4   7   3     1740.15     1537.08     77.76 o 
   5   7   3     6006.26     5950.63    291.47 o 
   6   7   3     3035.75     2741.73    233.97 o 
   7   7   3      553.66      401.05    174.61 o 
   8   7   3      648.41      429.56    207.15 o 
   9   7   3     2112.43     2851.50    388.95 o 
  -9   8   3     1043.12     1180.03    253.95 o 
  -8   8   3     1565.26     1581.66    251.08 o 
  -7   8   3       56.60      224.49    133.83 o 
  -6   8   3      288.89      399.73     77.56 o 
  -5   8   3    12093.99    12144.15    276.05 o 
  -4   8   3    20845.66    20143.80    729.69 o 
  -3   8   3     1527.32     1480.63     97.91 o 
  -2   8   3       64.78       77.23     40.22 o 
  -1   8   3    19019.79    19118.73    448.60 o 
   0   8   3    48701.03    46787.95    401.13 o 
   1   8   3    15547.03    15903.74    269.65 o 
   2   8   3       19.46       82.25     49.58 o 
   3   8   3     1927.71     1990.21    167.35 o 
   4   8   3    19541.37    19007.66    657.51 o 
   5   8   3    10440.70     9860.81    506.38 o 
   6   8   3       93.13      -88.82    165.29 o 
   7   8   3        1.82     -206.25    206.25 o 
   8   8   3     1286.78     1352.78    258.61 o 
  -8   9   3      139.53      149.78    163.71 o 
  -7   9   3      241.66      328.73    159.08 o 
  -6   9   3     1537.71     1444.73    206.81 o 
  -5   9   3     2834.42     2847.47    132.74 o 
  -4   9   3      976.65      987.48     63.47 o 
  -3   9   3       13.02       36.82     53.48 o 
  -2   9   3      463.61      579.35     73.44 o 
  -1   9   3       43.15      150.59     38.81 o 
   0   9   3     1553.38     1613.42     77.03 o 
   1   9   3       27.85      -61.70     77.49 o 
   2   9   3     1319.32     1305.80     83.29 o 
   3   9   3      185.23      207.85     44.83 o 
   4   9   3     4232.54     4158.78    334.04 o 
   5   9   3     4121.96     4300.19    353.16 o 
   6   9   3      131.84      343.52    165.06 o 
   7   9   3       18.08      299.92    184.93 o 
   8   9   3      987.26     1530.86    307.34 o 
  -8  10   3      305.43      327.56    182.30 o 
  -7  10   3      718.81      906.63    221.86 o 
  -6  10   3      918.58     1070.84    197.65 o 
  -5  10   3     1162.75     1322.62    191.53 o 
  -4  10   3      575.46      692.63    122.10 o 
  -3  10   3     2062.26     2105.99    117.67 o 
  -2  10   3     2434.15     2362.76    123.83 o 
  -1  10   3      960.91      937.08     65.03 o 
   0  10   3     7138.65     7216.76    185.77 o 
   1  10   3        0.99      -85.21    102.34 o 
   2  10   3     5436.80     5529.40    173.88 o 
   3  10   3       54.90      117.56     89.02 o 
   4  10   3     1057.00     1328.07    151.28 o 
   5  10   3        7.25      368.39    158.60 o 
   6  10   3      317.31      808.63    225.28 o 
   7  10   3      203.21      514.98    230.87 o 
   8  10   3       87.73      808.59    280.94 o 
  -8  11   3     1258.66     1480.97    259.66 o 
  -7  11   3      667.81      832.21    196.02 o 
  -6  11   3       87.85      237.10    162.33 o 
  -5  11   3        9.35      218.11    117.35 o 
  -4  11   3     2640.53     2770.32    240.99 o 
  -3  11   3     2651.67     2601.22    182.08 o 
  -2  11   3      491.86      503.79     89.60 o 
  -1  11   3     1644.19     1569.16     97.63 o 
   0  11   3      434.01      514.06     64.68 o 
   1  11   3     1519.58     1472.75    178.68 o 
   2  11   3      358.96      347.57    110.64 o 
   3  11   3     2780.03     3001.91    224.34 o 
   4  11   3      318.60      383.61    117.35 o 
   5  11   3      211.65      541.14    198.72 o 
   6  11   3       61.90      354.28    211.89 o 
   7  11   3     1283.45     1804.10    336.80 o 
  -7  12   3      856.26      907.70    220.03 o 
  -6  12   3     1359.56     1400.88    232.16 o 
  -5  12   3     2623.58     2772.29    229.20 o 
  -4  12   3     3277.37     3520.60    248.45 o 
  -3  12   3     4895.64     4545.31    242.62 o 
  -2  12   3     3411.21     3464.41    214.23 o 
  -1  12   3     2781.43     2845.26    159.87 o 
   0  12   3    11913.72    11418.59    245.20 o 
   1  12   3    13424.29    13579.84    491.87 o 
   2  12   3     2571.98     2809.32    237.39 o 
   3  12   3      834.69     1042.85    156.76 o 
   4  12   3     2458.48     2486.19    221.00 o 
   5  12   3     5049.24     4749.29    423.66 o 
   6  12   3     2444.88     2767.78    362.66 o 
   7  12   3       18.98      329.96    240.20 o 
  -7  13   3     1865.41     1583.94    274.25 o 
  -6  13   3        9.78       25.55    158.27 o 
  -5  13   3      359.86      370.43    128.67 o 
  -4  13   3     5009.71     5014.43    288.58 o 
  -3  13   3     2163.82     1989.75    176.00 o 
  -2  13   3      385.54      357.22    120.74 o 
  -1  13   3     1250.57     1420.88    130.10 o 
   0  13   3      412.95      373.62     86.85 o 
   1  13   3     2063.56     1997.86    197.63 o 
   2  13   3      712.00      527.15    173.10 o 
   3  13   3     4111.85     3679.20    282.84 o 
   4  13   3      761.09     1025.62    329.16 o 
   5  13   3      260.26      329.92    205.84 o 
   6  13   3      772.75      888.95    262.31 o 
  -7  14   3      539.90      314.78    198.87 o 
  -6  14   3      128.55      148.03    166.68 o 
  -5  14   3       29.15      -66.82    122.84 o 
  -4  14   3     1053.53      846.53    153.41 o 
  -3  14   3     2862.27     2636.99    206.45 o 
  -2  14   3     1505.18     1848.36    297.92 o 
  -1  14   3      317.54      426.44    176.29 o 
   0  14   3     1355.78     1521.06    179.34 o 
   1  14   3     4461.63     4418.65    271.35 o 
   2  14   3     1474.10     1458.95    197.23 o 
   3  14   3        9.02      -31.50    128.02 o 
   4  14   3      458.25      556.70    152.33 o 
   5  14   3     1575.03     1489.70    288.78 o 
   6  14   3      610.45      993.00    283.37 o 
  -6  15   3      136.40      -10.69    180.58 o 
  -5  15   3      210.24      -59.10    147.22 o 
  -4  15   3       32.93     -136.73    136.73 o 
  -3  15   3      127.47     -205.33    252.12 o 
  -2  15   3      233.12      204.54    157.24 o 
  -1  15   3      523.82      581.10    191.39 o 
   0  15   3      616.60      751.35    154.77 o 
   1  15   3      524.18      181.03    215.82 o 
   2  15   3      547.87      277.17    157.55 o 
   3  15   3       50.70      -56.90    145.04 o 
   4  15   3      217.86      297.88    268.60 o 
   5  15   3       45.01       39.54    195.05 o 
  -4  16   3     1119.12     1202.95    317.63 o 
  -3  16   3        5.48     -266.52    284.01 o 
  -2  16   3      318.40      470.45    194.72 o 
  -1  16   3     3044.59     2993.73    240.47 o 
   0  16   3     2190.23     1990.78    212.14 o 
   1  16   3      104.43      169.65    178.73 o 
   2  16   3       96.68       39.38    201.57 o 
   3  16   3     1519.06     1464.78    334.85 o 
   4  16   3     1583.62     1398.82    328.86 o 
   5  16   3      410.46      198.39    204.93 o 
  -2  17   3      524.37      385.37    194.21 o 
  -1  17   3        6.11      180.33    113.84 o 
   0  17   3      315.86      364.10    127.45 o 
   1  17   3        4.41       78.39    112.54 o 
   2  17   3      211.70      122.58    245.23 o 
   3  17   3      521.52      160.43    250.59 o 
   0  18   3      593.31      594.47    202.26 o 
 -10   0   4        8.43       77.49    153.58 o 
  -9   0   4      850.42      747.14    181.05 o 
  -8   0   4     3455.44     3073.89    273.46 o 
  -7   0   4     1629.06     1434.47    182.19 o 
  -6   0   4      775.92      773.65    126.72 o 
  -5   0   4       19.46       40.40     34.75 o 
  -4   0   4     7045.52     8102.46    411.23 o 
  -3   0   4     5105.03     5624.86    132.10 o 
  -2   0   4    35062.98    34060.71    380.28 o 
  -1   0   4       49.08       65.22     17.91 o 
   0   0   4     4221.23     4373.62    123.91 o 
   1   0   4     6197.79     6436.48    384.14 o 
   2   0   4    60564.24    56217.57    986.10 o 
   3   0   4    18478.14    17671.61    540.31 o 
   4   0   4     1822.45     2198.42    219.53 o 
   5   0   4     4695.81     4905.40    336.55 o 
   6   0   4    35217.32    34001.35    934.69 o 
   7   0   4    10372.87    10100.16    567.08 o 
   8   0   4       12.05      311.13    213.25 o 
   9   0   4        2.68      297.53    211.56 o 
  10   0   4     2186.77     2756.10    431.49 o 
 -10   1   4      181.79      254.39    120.73 o 
  -9   1   4      418.50      402.61    115.74 o 
  -8   1   4     3010.67     2797.27    216.77 o 
  -7   1   4    24434.69    23810.73    553.68 o 
  -6   1   4     6197.83     6309.71    208.27 o 
  -5   1   4     2532.97     2680.35     75.54 o 
  -4   1   4     2354.12     2348.55     62.07 o 
  -3   1   4    76659.90    75516.81    959.67 o 
  -2   1   4    59096.49    57102.34    779.95 o 
  -1   1   4     2801.62     2904.69     60.53 o 
   0   1   4      921.16      988.27     57.50 o 
   1   1   4    74372.27    72617.88   1852.40 o 
   2   1   4    49851.41    49131.77    991.72 o 
   3   1   4      633.20      750.16     98.54 o 
   4   1   4     3736.69     4188.20    202.93 o 
   5   1   4     3450.01     3341.86    202.27 o 
   6   1   4     7452.58     7608.40    318.17 o 
   7   1   4        9.80      124.89    329.63 o 
   8   1   4     1236.47     1450.05    200.58 o 
   9   1   4       49.03      307.95    149.80 o 
  10   1   4      168.20      472.86    187.91 o 
 -10   2   4      532.88      582.93    146.09 o 
  -9   2   4      416.22      487.90    114.13 o 
  -8   2   4     3834.67     3611.12    209.19 o 
  -7   2   4      195.35      243.10     79.10 o 
  -6   2   4     5630.56     5608.49    136.59 o 
  -5   2   4      350.02      352.20     35.37 o 
  -4   2   4    16447.60    16499.38    222.99 o 
  -3   2   4     1574.30     1579.39     55.42 o 
  -2   2   4    33180.86    32638.29    807.18 o 
  -1   2   4    14523.75    14035.07    508.42 o 
   0   2   4    17634.50    16772.61    163.30 o 
   1   2   4      170.60      177.93     30.35 o 
   2   2   4    19652.77    19188.11    195.02 o 
   3   2   4     5571.90     5582.16    126.65 o 
   4   2   4     1117.07     1055.68    118.98 o 
   5   2   4     1120.19     1131.72    129.12 o 
   6   2   4     3920.30     3970.07    447.34 o 
   7   2   4     4789.89     4492.43    447.99 o 
   8   2   4       32.50      168.40    128.11 o 
   9   2   4       95.96      309.01    154.73 o 
  10   2   4      424.28      724.70    284.22 o 
 -10   3   4      113.17      174.16    128.12 o 
  -9   3   4     1707.31     1638.21    170.68 o 
  -8   3   4     1130.82     1183.40    138.89 o 
  -7   3   4      135.77      189.00     73.26 o 
  -6   3   4       44.10       51.49     60.16 o 
  -5   3   4     6215.17     6350.04    154.42 o 
  -4   3   4     2321.12     2395.30     89.17 o 
  -3   3   4      842.93      921.68     55.99 o 
  -2   3   4     7317.39     7616.83    215.16 o 
  -1   3   4    21821.62    21556.97    290.23 o 
   0   3   4      323.46      340.18     40.32 o 
   1   3   4     5799.83     5810.37     82.37 o 
   2   3   4        6.15       41.06     24.55 o 
   3   3   4    20303.59    20599.33    318.13 o 
   4   3   4     3178.03     3292.75    202.13 o 
   5   3   4     6640.59     6531.93    288.09 o 
   6   3   4      348.35      365.45    374.70 o 
   7   3   4     4013.18     3588.97    851.82 o 
   8   3   4     1075.78     1435.49    202.17 o 
   9   3   4      644.96      976.62    265.22 o 
 -10   4   4     1571.60     1440.55    275.97 o 
  -9   4   4       35.47      116.62    103.40 o 
  -8   4   4     1474.94     1613.31    150.15 o 
  -7   4   4      758.88      813.79    120.92 o 
  -6   4   4    14283.61    14070.03    325.84 o 
  -5   4   4      323.87      365.14     44.61 o 
  -4   4   4    20685.10    20531.95    302.35 o 
  -3   4   4     5888.88     5953.96    123.68 o 
  -2   4   4    13168.39    13691.21    342.14 o 
  -1   4   4     5724.39     5968.18    143.15 o 
   0   4   4    35131.46    35378.66   1907.75 o 
   1   4   4    49563.87    48564.24    587.06 o 
   2   4   4       60.88       96.99     19.65 o 
   3   4   4      620.14      647.77     49.28 o 
   4   4   4    12488.79    12301.39    293.69 o 
   5   4   4    14769.06    13887.43    460.38 o 
   6   4   4     2355.47     2019.71     67.30 o 
   7   4   4      262.04      302.92    153.41 o 
   8   4   4     1571.53     1774.13    221.73 o 
   9   4   4     2755.89     3456.52    414.78 o 
 -10   5   4      705.86      799.12    246.61 o 
  -9   5   4     4394.91     4615.45    269.36 o 
  -8   5   4     2810.63     3001.61    199.07 o 
  -7   5   4     1022.62     1169.66    121.55 o 
  -6   5   4     6184.78     6141.02    214.34 o 
  -5   5   4    18131.27    17545.35    227.48 o 
  -4   5   4    15492.50    15152.97    430.89 o 
  -3   5   4     3539.98     3563.67     92.47 o 
  -2   5   4    10800.96    11031.63    384.46 o 
  -1   5   4    49161.25    50216.49    558.12 o 
   0   5   4    18384.26    19005.84    218.19 o 
   1   5   4      356.59      314.04     35.23 o 
   2   5   4     6502.62     6495.74     84.88 o 
   3   5   4    14319.07    14351.37    197.83 o 
   4   5   4     5909.11     5726.51     93.78 o 
   5   5   4       14.82      -42.18    105.80 o 
   6   5   4       79.32       17.32    187.05 o 
   7   5   4     1506.07     1441.75    345.80 o 
   8   5   4      304.80      730.70    243.79 o 
   9   5   4      554.26      871.28    288.95 o 
  -9   6   4      876.48      992.04    218.06 o 
  -8   6   4      232.29      245.40     98.70 o 
  -7   6   4      114.50       84.64     74.34 o 
  -6   6   4      798.80      743.56    190.71 o 
  -5   6   4      323.84      284.34     58.94 o 
  -4   6   4      754.10      775.42     58.97 o 
  -3   6   4      126.37      146.86     40.35 o 
  -2   6   4       35.23       84.50     33.81 o 
  -1   6   4     4288.34     4317.24    156.52 o 
   0   6   4     9071.40     9671.69    212.80 o 
   1   6   4     1284.89     1280.96     53.60 o 
   2   6   4      160.02      181.88     18.25 o 
   3   6   4     6432.22     6197.53    236.69 o 
   4   6   4    17079.17    17697.69    941.30 o 
   5   6   4     5241.39     5137.14    300.35 o 
   6   6   4      224.30      300.61    187.56 o 
   7   6   4     1185.79     1422.18    254.12 o 
   8   6   4     3533.80     4324.57    429.80 o 
   9   6   4     1800.26     1883.38    339.75 o 
  -9   7   4      721.21     1181.75    248.52 o 
  -8   7   4       66.81      146.12    130.28 o 
  -7   7   4     1026.41     1137.98    121.81 o 
  -6   7   4      204.14      260.68     73.62 o 
  -5   7   4    11290.73    10333.99    582.12 o 
  -4   7   4     3532.64     3398.04    101.73 o 
  -3   7   4     2623.56     2597.82    114.07 o 
  -2   7   4      785.03      809.59     70.36 o 
  -1   7   4    11665.43    12216.38    172.68 o 
   0   7   4    18487.49    19242.65    197.94 o 
   1   7   4      142.94      145.18     17.74 o 
   2   7   4     4810.11     4786.39    102.63 o 
   3   7   4     1363.79     1468.15    125.71 o 
   4   7   4     3528.63     3320.52    453.65 o 
   5   7   4       35.98      196.03    222.98 o 
   6   7   4      215.12      763.40    215.28 o 
   7   7   4      189.10      667.88    202.14 o 
   8   7   4        6.22      131.97    186.10 o 
  -9   8   4       97.56      191.85    155.48 o 
  -8   8   4       59.29      179.08    146.77 o 
  -7   8   4      411.99      510.34    158.41 o 
  -6   8   4       51.99       88.40     62.87 o 
  -5   8   4      285.05      401.39    120.76 o 
  -4   8   4      476.66      451.18     57.49 o 
  -3   8   4      193.36      172.63     56.96 o 
  -2   8   4      224.57      269.67     52.15 o 
  -1   8   4       65.19      129.81     35.79 o 
   0   8   4      102.18       95.70     32.24 o 
   1   8   4     1658.73     1643.04     71.70 o 
   2   8   4     1581.04     1761.58     91.08 o 
   3   8   4       47.11      117.40     66.22 o 
   4   8   4       36.99      307.97    148.53 o 
   5   8   4      700.81     1354.13    242.49 o 
   6   8   4     1730.04     1774.06    274.42 o 
   7   8   4      120.23      342.91    189.85 o 
   8   8   4      102.46      321.31    194.73 o 
  -8   9   4     1215.92     1455.17    241.24 o 
  -7   9   4     1348.45     1319.37    215.51 o 
  -6   9   4     1957.64     2322.77    240.33 o 
  -5   9   4     3920.41     4019.42    281.09 o 
  -4   9   4     5209.49     5256.65    170.16 o 
  -3   9   4     6285.61     6634.15    215.84 o 
  -2   9   4     5948.57     5987.53    182.55 o 
  -1   9   4     5808.58     5993.58    147.64 o 
   0   9   4     8998.24     8950.85    210.92 o 
   1   9   4     5909.92     6017.42    292.81 o 
   2   9   4      400.10      458.84     84.84 o 
   3   9   4      576.70      619.25     89.43 o 
   4   9   4     2930.59     3416.08    332.23 o 
   5   9   4     1622.16     1586.16    255.51 o 
   6   9   4      231.89      507.35    217.28 o 
   7   9   4       18.69      518.56    240.34 o 
   8   9   4       44.07      685.59    266.57 o 
  -8  10   4      919.34      954.26    224.20 o 
  -7  10   4      849.76      863.36    198.80 o 
  -6  10   4      150.94      341.48    155.24 o 
  -5  10   4      340.98      640.16    158.14 o 
  -4  10   4     1050.93      995.86    130.83 o 
  -3  10   4      515.69      460.51     93.31 o 
  -2  10   4     2658.80     2618.29    132.80 o 
  -1  10   4     7590.91     7736.78    185.09 o 
   0  10   4     1818.44     1787.38    203.48 o 
   1  10   4        3.75      -23.35     93.77 o 
   2  10   4     3186.03     3291.91    228.75 o 
   3  10   4    11873.45    11697.36    396.75 o 
   4  10   4     6581.48     6634.17    464.65 o 
   5  10   4     2382.74     2940.22    343.33 o 
   6  10   4      902.50     1216.08    266.94 o 
   7  10   4     1444.24     1662.77    318.76 o 
   8  10   4     3074.16     3601.26    457.00 o 
  -8  11   4      213.83      354.33    187.28 o 
  -7  11   4      229.73      269.67    162.55 o 
  -6  11   4     2759.03     3102.20    296.56 o 
  -5  11   4     7267.57     7153.29    398.91 o 
  -4  11   4     5442.25     5576.21    276.99 o 
  -3  11   4     1113.78     1137.71    214.10 o 
  -2  11   4     1043.08     1235.84    116.96 o 
  -1  11   4     6967.79     7036.40    216.79 o 
   0  11   4    11266.22    11262.54    229.43 o 
   1  11   4     2294.87     2295.93    205.09 o 
   2  11   4        6.61        1.08    167.92 o 
   3  11   4      905.91      912.00    145.18 o 
   4  11   4     4031.90     3642.76    243.75 o 
   5  11   4     1660.29     1993.17    310.78 o 
   6  11   4      162.61      470.24    229.78 o 
   7  11   4      487.43      819.25    285.80 o 
  -7  12   4      210.39      226.62    155.55 o 
  -6  12   4      144.59      235.06    164.25 o 
  -5  12   4        2.39      176.19    115.08 o 
  -4  12   4      110.04      243.32    108.07 o 
  -3  12   4      135.57      128.26    259.64 o 
  -2  12   4      103.19      201.59    155.08 o 
  -1  12   4      230.26      252.38    194.21 o 
   0  12   4      283.77      265.04    107.52 o 
   1  12   4      487.26      413.20    110.44 o 
   2  12   4      334.50      207.87    212.79 o 
   3  12   4      221.73      197.02    115.48 o 
   4  12   4     1191.63     1417.36    179.39 o 
   5  12   4      538.67      717.71    243.04 o 
   6  12   4        0.69      539.92    241.34 o 
   7  12   4       35.49      384.94    264.29 o 
  -7  13   4      505.19      510.80    199.39 o 
  -6  13   4      302.64      654.03    196.28 o 
  -5  13   4      486.10      432.70    131.95 o 
  -4  13   4      516.25      529.54    132.56 o 
  -3  13   4       11.15      -46.57     79.13 o 
  -2  13   4       14.82       13.65     70.38 o 
  -1  13   4      332.79      659.91    196.08 o 
   0  13   4     1264.04     1245.26    201.08 o 
   1  13   4     1449.08     1279.73    160.32 o 
   2  13   4       99.79     -217.81    239.46 o 
   3  13   4       20.49     -131.57    131.57 o 
   4  13   4       58.58       68.24    117.99 o 
   5  13   4      604.05      855.80    257.05 o 
   6  13   4      438.91      561.50    257.09 o 
  -7  14   4      120.62      131.28    167.84 o 
  -6  14   4      282.19       99.89    147.95 o 
  -5  14   4      109.30       58.71    126.36 o 
  -4  14   4      802.93      592.65    130.99 o 
  -3  14   4       13.80     -128.81    128.81 o 
  -2  14   4     2413.63     2373.34    321.91 o 
  -1  14   4     3049.86     2640.84    305.12 o 
   0  14   4       95.80      116.49    141.74 o 
   1  14   4       19.04      -98.96     98.96 o 
   2  14   4      963.96      899.71    164.94 o 
   3  14   4     3475.22     3387.40    374.17 o 
   4  14   4     2268.78     2274.67    447.06 o 
   5  14   4      320.03       57.21    181.34 o 
   6  14   4      348.49       42.88    221.54 o 
  -6  15   4     2197.82     1931.14    276.30 o 
  -5  15   4     2143.93     1946.01    219.07 o 
  -4  15   4     2596.89     2445.86    452.31 o 
  -3  15   4     3327.69     3368.87    423.29 o 
  -2  15   4     2058.30     2013.63    292.01 o 
  -1  15   4     2741.88     2546.22    300.53 o 
   0  15   4     4039.45     3797.33    452.25 o 
   1  15   4     2758.68     2587.77    407.21 o 
   2  15   4     1516.69     1497.27    518.10 o 
   3  15   4      342.26       31.62    261.51 o 
   4  15   4      256.46      259.12    221.31 o 
   5  15   4      950.19      406.93    234.69 o 
  -4  16   4       31.06       61.49    179.43 o 
  -3  16   4       48.28     -271.43    271.43 o 
  -2  16   4      113.64       22.73    134.04 o 
  -1  16   4      337.69      591.23    142.14 o 
   0  16   4      372.47      498.40    145.72 o 
   1  16   4      765.12      399.34    206.91 o 
   2  16   4     1759.46     2003.99    398.35 o 
   3  16   4     1015.18      897.54    298.09 o 
   4  16   4      382.76       82.67    329.82 o 
   5  16   4      699.65      479.55    216.48 o 
  -2  17   4      855.12      774.07    213.58 o 
  -1  17   4       28.14      163.08    104.68 o 
   0  17   4      121.68      236.67    130.76 o 
   1  17   4      381.64      469.33    137.35 o 
   2  17   4     1227.81      922.30    334.68 o 
   3  17   4      214.33      -64.38    219.34 o 
 -10   1   5       22.14      -33.73    110.52 o 
  -9   1   5        0.16       45.97     92.04 o 
  -8   1   5       80.00      138.22    125.12 o 
  -7   1   5       37.90       63.78     73.61 o 
  -6   1   5       72.64       59.81     47.42 o 
  -5   1   5      299.41      303.90     38.37 o 
  -4   1   5     6375.99     6584.73    122.31 o 
  -3   1   5     8754.13     8795.77    117.73 o 
  -2   1   5      829.48      786.22     40.21 o 
  -1   1   5      330.20      339.64     21.39 o 
   0   1   5    13745.91    12923.63    582.87 o 
   1   1   5    24972.09    22818.55   1153.62 o 
   2   1   5     6672.05     7187.77    238.34 o 
   3   1   5      180.58      271.55     54.43 o 
   4   1   5     1136.79     1218.90    141.07 o 
   5   1   5     7466.37     7985.27    334.10 o 
   6   1   5     4567.39     4581.11    278.07 o 
   7   1   5      655.46      843.75    171.68 o 
   8   1   5      337.32      445.30    163.08 o 
   9   1   5      490.54      638.03    183.83 o 
  10   1   5      425.05      598.37    272.70 o 
 -10   2   5      429.79      437.67    134.50 o 
  -9   2   5     1767.89     1594.89    164.06 o 
  -8   2   5     7164.20     6751.51    273.32 o 
  -7   2   5     7393.67     7512.81    255.49 o 
  -6   2   5     1992.68     2036.80    111.99 o 
  -5   2   5     1777.97     1796.76     71.65 o 
  -4   2   5    14258.72    14554.06    182.05 o 
  -3   2   5    31879.87    33325.88    272.23 o 
  -2   2   5    12438.38    12350.95    206.47 o 
  -1   2   5       68.30      145.37     54.29 o 
   0   2   5      986.31      915.59     35.74 o 
   1   2   5    12882.29    12184.21    374.43 o 
   2   2   5     4914.19     4730.97    102.36 o 
   3   2   5      121.08      155.55     33.35 o 
   4   2   5      546.84      852.21    122.04 o 
   5   2   5       81.74      285.59    105.38 o 
   6   2   5       26.37      277.42    193.50 o 
   7   2   5      857.83     1153.06    182.82 o 
   8   2   5      625.51      946.20    192.25 o 
   9   2   5      199.21      487.71    176.04 o 
 -10   3   5      190.73      207.91    186.76 o 
  -9   3   5      111.62       90.99    100.10 o 
  -8   3   5        0.37       47.27     80.86 o 
  -7   3   5      304.61      286.07     84.38 o 
  -6   3   5     1316.59     1273.66     88.12 o 
  -5   3   5     1042.20     1064.88     64.34 o 
  -4   3   5     3111.21     3172.22    111.06 o 
  -3   3   5    10776.79    10774.90    163.37 o 
  -2   3   5     7514.61     7588.65    122.71 o 
  -1   3   5     3843.66     3921.61    211.74 o 
   0   3   5    12504.62    12134.19    259.93 o 
   1   3   5    25201.24    24718.33    573.14 o 
   2   3   5    33016.81    32682.73    414.99 o 
   3   3   5    10569.70    10767.64    169.09 o 
   4   3   5     3054.56     2918.38    180.34 o 
   5   3   5     9122.32     8896.90    258.79 o 
   6   3   5     9007.81     9189.21    314.49 o 
   7   3   5     1933.17     2357.68    239.41 o 
   8   3   5      470.35      697.23    178.48 o 
   9   3   5      911.01     1106.17    307.49 o 
 -10   4   5       96.68      353.70    135.31 o 
  -9   4   5     1125.66     1103.99    155.66 o 
  -8   4   5     3607.31     3820.30    215.56 o 
  -7   4   5      910.14     1031.14    114.60 o 
  -6   4   5       42.92       41.79     40.40 o 
  -5   4   5     3577.42     3548.77    148.70 o 
  -4   4   5    12482.43    12802.69    220.95 o 
  -3   4   5     5339.25     5604.24    130.39 o 
  -2   4   5      195.80      272.49     53.64 o 
  -1   4   5      607.63      567.90     60.64 o 
   0   4   5    18327.13    18164.88    663.12 o 
   1   4   5     3342.76     3402.97     77.55 o 
   2   4   5     4403.77     4504.99     92.50 o 
   3   4   5     1934.16     2020.74     96.39 o 
   4   4   5     2495.37     2584.20     83.05 o 
   5   4   5     2049.72     1900.03    123.68 o 
   6   4   5     1301.74     1375.96     83.61 o 
   7   4   5     2615.61     2665.98    259.53 o 
   8   4   5       33.19       97.27    146.43 o 
   9   4   5       22.47      388.62    262.09 o 
  -9   5   5      887.40     1179.88    157.93 o 
  -8   5   5      694.34      738.22    120.16 o 
  -7   5   5      756.85      699.20    104.47 o 
  -6   5   5      915.27      880.83     68.30 o 
  -5   5   5     1529.03     1433.64     81.20 o 
  -4   5   5     4364.64     4294.19    115.92 o 
  -3   5   5      327.33      366.26     52.05 o 
  -2   5   5    10839.76    10984.74    409.69 o 
  -1   5   5      983.52     1181.59     79.65 o 
   0   5   5    10795.96    11596.36    324.01 o 
   1   5   5     2074.51     2200.63     66.71 o 
   2   5   5     1967.34     1808.40     58.57 o 
   3   5   5     1090.95     1133.37     84.05 o 
   4   5   5       87.09      132.88     42.60 o 
   5   5   5      312.60      318.10     36.84 o 
   6   5   5       95.55      187.08    219.20 o 
   7   5   5       76.53      338.17    186.79 o 
   8   5   5      269.57      620.36    236.26 o 
   9   5   5       28.89      660.09    293.11 o 
  -9   6   5      168.72      539.59    190.33 o 
  -8   6   5      218.64      309.48    103.65 o 
  -7   6   5     1226.66     1190.43    124.67 o 
  -6   6   5     4705.40     4527.92    324.19 o 
  -5   6   5     3234.03     3214.28    123.61 o 
  -4   6   5       72.66      129.65     41.70 o 
  -3   6   5     3074.00     3250.68    102.69 o 
  -2   6   5    13217.69    13530.58    487.50 o 
  -1   6   5      806.33      679.10     60.77 o 
   0   6   5     2291.69     2361.18     88.69 o 
   1   6   5       38.94       30.49     30.29 o 
   2   6   5     9055.93     9024.79    171.75 o 
   3   6   5     7418.46     7471.95    122.79 o 
   4   6   5     2130.10     2225.68     63.69 o 
   5   6   5     4748.41     4553.10    297.45 o 
   6   6   5      354.82      344.07    197.74 o 
   7   6   5     1048.33     1357.80    268.27 o 
   8   6   5      402.33      699.58    270.79 o 
   9   6   5     1168.84     1234.00    318.56 o 
  -9   7   5      273.82      556.79    215.55 o 
  -8   7   5      150.67       74.96    119.98 o 
  -7   7   5       90.05      171.80     84.41 o 
  -6   7   5      108.88      125.08     91.08 o 
  -5   7   5     3365.04     3257.45    115.31 o 
  -4   7   5     6011.33     6192.95    162.61 o 
  -3   7   5     1052.82     1051.42    123.40 o 
  -2   7   5      591.27      619.09     54.88 o 
  -1   7   5    16346.58    17484.84    274.93 o 
   0   7   5    27981.99    29216.74    401.68 o 
   1   7   5     8182.28     8269.86    141.73 o 
   2   7   5     2462.32     2435.11     57.15 o 
   3   7   5     7085.08     6612.80    506.04 o 
   4   7   5    13115.92    12847.84    261.44 o 
   5   7   5     5021.53     4951.30    349.45 o 
   6   7   5      928.16      942.16    238.62 o 
   7   7   5     3040.52     3604.17    403.24 o 
   8   7   5     3997.14     4324.19    458.62 o 
  -9   8   5     2384.73     2538.26    325.74 o 
  -8   8   5      175.91      288.96    162.63 o 
  -7   8   5     1086.54     1112.99    126.05 o 
  -6   8   5    11249.61    11533.03    466.12 o 
  -5   8   5    13348.91    13001.96    492.93 o 
  -4   8   5     1720.25     1757.65    101.31 o 
  -3   8   5       13.97        0.01     53.12 o 
  -2   8   5     5541.50     5620.66    175.29 o 
  -1   8   5    19873.60    20793.41    249.20 o 
   0   8   5     3052.85     3125.00     93.29 o 
   1   8   5      321.08      337.67     29.24 o 
   2   8   5      929.16      929.43     57.34 o 
   3   8   5     2358.03     2590.13    173.11 o 
   4   8   5       25.09      170.88    167.03 o 
   5   8   5     1374.87     1810.22    285.75 o 
   6   8   5      439.82      860.59    239.75 o 
   7   8   5        4.56      276.75    214.65 o 
   8   8   5      395.67      718.45    261.28 o 
  -8   9   5        6.79      147.97    162.78 o 
  -7   9   5       18.23       63.61    140.26 o 
  -6   9   5       18.21       54.41     69.03 o 
  -5   9   5      718.31      812.78    146.87 o 
  -4   9   5      293.70      266.35     61.46 o 
  -3   9   5        6.03       38.43     57.59 o 
  -2   9   5     2429.19     2482.65    145.78 o 
  -1   9   5     7669.85     7677.80    212.87 o 
   0   9   5     4429.74     4292.79    167.43 o 
   1   9   5      320.22      311.38     27.68 o 
   2   9   5      175.14      227.19    138.40 o 
   3   9   5     7691.25     8279.62    314.82 o 
   4   9   5     8537.18     9144.09    564.46 o 
   5   9   5      283.19      550.68    220.48 o 
   6   9   5       12.11      138.39    188.29 o 
   7   9   5      996.03     1248.13    290.48 o 
   8   9   5     1751.01     1951.58    373.70 o 
  -8  10   5      330.42      605.35    205.95 o 
  -7  10   5      165.04      337.68    151.81 o 
  -6  10   5      440.46      445.73    161.20 o 
  -5  10   5     1664.93     1443.28    186.22 o 
  -4  10   5       45.98       -6.15     68.72 o 
  -3  10   5     3045.26     2882.93    182.51 o 
  -2  10   5       58.43      101.20     60.39 o 
  -1  10   5     3989.05     3960.89    186.01 o 
   0  10   5       31.16      136.68     39.40 o 
   1  10   5     2385.45     2139.27    182.65 o 
   2  10   5      613.73      733.42    127.45 o 
   3  10   5      559.27      663.35    177.53 o 
   4  10   5      223.84      456.68    194.19 o 
   5  10   5      846.30      857.17    228.43 o 
   6  10   5      126.56      254.19    218.73 o 
   7  10   5      221.50      346.06    227.21 o 
  -8  11   5      118.26       20.96    145.12 o 
  -7  11   5      444.96      893.67    213.52 o 
  -6  11   5     1890.61     2187.58    257.95 o 
  -5  11   5      272.19      479.69    163.70 o 
  -4  11   5      125.44       20.38     91.39 o 
  -3  11   5      672.18      573.26     98.46 o 
  -2  11   5     5585.61     5812.51    227.37 o 
  -1  11   5     2433.79     2578.93    352.74 o 
   0  11   5       46.00       97.75     37.35 o 
   1  11   5     1157.10     1126.11    254.91 o 
   2  11   5     5542.96     5320.17    301.69 o 
   3  11   5     3081.71     2994.16    228.99 o 
   4  11   5      391.16      513.92    206.61 o 
   5  11   5      513.58      545.35    224.07 o 
   6  11   5     1292.90     1319.01    303.18 o 
   7  11   5      715.73     1015.61    309.67 o 
  -7  12   5     2395.67     2393.39    297.23 o 
  -6  12   5     2401.72     2717.43    284.19 o 
  -5  12   5     2684.98     2807.04    224.90 o 
  -4  12   5     3420.56     3737.99    524.37 o 
  -3  12   5     2254.82     2192.61    248.51 o 
  -2  12   5     1771.91     1795.20    190.82 o 
  -1  12   5     1549.84     1766.41    214.79 o 
   0  12   5     2179.47     2125.13    311.75 o 
   1  12   5     1867.85     1808.14    179.51 o 
   2  12   5       26.40       93.64    155.16 o 
   3  12   5      177.95      252.98    137.34 o 
   4  12   5      602.31      617.14    215.56 o 
   5  12   5      317.58      269.19    203.50 o 
   6  12   5      157.72       43.51    205.63 o 
  -7  13   5      103.72      125.61    161.63 o 
  -6  13   5     1182.85     1248.41    224.37 o 
  -5  13   5      472.45      591.34    143.43 o 
  -4  13   5      204.20      128.68    102.00 o 
  -3  13   5      692.93      647.80    280.76 o 
  -2  13   5    10349.99    10146.43    305.23 o 
  -1  13   5     6535.58     6412.00    440.23 o 
   0  13   5      345.50      291.26    142.36 o 
   1  13   5      574.04      658.78    126.75 o 
   2  13   5     6445.02     6203.49    646.55 o 
   3  13   5     9123.77     8780.44    423.42 o 
   4  13   5     2113.65     2144.77    251.11 o 
   5  13   5      569.45      500.64    245.32 o 
   6  13   5     2004.81     1564.84    346.07 o 
  -7  14   5     2025.05     2149.45    297.12 o 
  -6  14   5     1858.18     1755.22    250.68 o 
  -5  14   5       14.67       69.91    262.88 o 
  -4  14   5       31.78      -80.10     99.18 o 
  -3  14   5     2087.29     2259.21    177.86 o 
  -2  14   5     2169.14     2246.42    313.91 o 
  -1  14   5      237.05      427.61    156.35 o 
   0  14   5        7.36       37.04     87.57 o 
   1  14   5      574.83      553.27    120.64 o 
   2  14   5      853.15      991.02    253.16 o 
   3  14   5      124.83      -26.55    126.40 o 
   4  14   5      609.60      614.59    314.02 o 
   5  14   5       10.35      -69.72    216.61 o 
   6  14   5       10.03     -121.62    250.85 o 
  -6  15   5       31.81      -65.45    159.90 o 
  -5  15   5       34.47       -6.25    152.84 o 
  -4  15   5        0.74      -11.37    229.40 o 
  -3  15   5       18.83     -114.18    183.05 o 
  -2  15   5        0.07       72.47    141.82 o 
  -1  15   5       18.01      165.24    113.44 o 
   0  15   5       33.80       13.33     95.21 o 
   1  15   5       80.85      345.77    231.40 o 
   2  15   5      115.56      145.87    141.03 o 
   3  15   5      155.62      -55.98    370.12 o 
   4  15   5       41.40       22.45    371.54 o 
   5  15   5       23.89     -250.05    288.30 o 
  -4  16   5     1583.69     1672.66    336.95 o 
  -3  16   5      229.27      -60.46    208.33 o 
  -2  16   5      168.07      138.74    140.11 o 
  -1  16   5     2757.20     2764.83    239.14 o 
   0  16   5     3603.12     3305.01    261.18 o 
   1  16   5       42.04      -27.43    199.89 o 
   2  16   5     1286.84     1291.31    316.81 o 
   3  16   5       52.23       89.84    194.65 o 
   4  16   5     1479.34      866.94    616.73 o 
  -2  17   5     1064.40      990.56    224.42 o 
  -1  17   5      740.73      824.09    156.20 o 
   0  17   5     1015.16     1137.89    174.36 o 
   1  17   5     2197.27     2116.95    228.34 o 
   2  17   5     1572.72     1802.35    379.79 o 
   3  17   5     1072.17     1067.84    308.82 o 
 -10   0   6      220.09      368.83    176.53 o 
  -9   0   6     2126.10     2167.18    261.71 o 
  -8   0   6     1976.49     1925.50    225.46 o 
  -7   0   6      487.68      633.34    141.59 o 
  -6   0   6     1594.96     1567.58    138.66 o 
  -5   0   6    16951.81    17289.37    401.36 o 
  -4   0   6    16300.47    16090.31    360.60 o 
  -3   0   6     3035.91     2964.16    105.02 o 
  -1   0   6    31397.14    30267.94    231.61 o 
   1   0   6    35740.30    34899.07   1005.20 o 
   2   0   6     4694.96     5159.66    410.55 o 
   3   0   6     4002.00     4276.86    380.17 o 
   4   0   6    11570.50    12627.90    634.87 o 
   5   0   6    10453.07    10691.74    613.03 o 
   6   0   6     3372.37     3668.40    396.99 o 
   7   0   6       79.67      429.03    226.56 o 
   8   0   6      295.23      759.44    288.98 o 
   9   0   6     1779.61     2184.73    409.51 o 
  10   0   6      204.25      143.02    240.02 o 
 -10   1   6      935.14      976.41    195.89 o 
  -9   1   6     1801.92     1623.97    165.00 o 
  -8   1   6     1282.78     1202.96    131.16 o 
  -7   1   6     2116.68     2092.81    145.57 o 
  -6   1   6     2754.70     2624.72    124.45 o 
  -5   1   6     1390.68     1473.57     90.56 o 
  -4   1   6     2912.25     3150.59     93.11 o 
  -3   1   6     3515.88     3511.42     79.56 o 
  -2   1   6      248.49      200.59     26.83 o 
  -1   1   6      675.21      689.08     36.63 o 
   0   1   6      323.11      314.84     59.77 o 
   1   1   6      284.59      286.08     27.67 o 
   2   1   6        6.65       71.64     79.15 o 
   3   1   6     2855.46     2719.49    220.98 o 
   4   1   6     3131.50     2971.63    232.12 o 
   5   1   6     2100.47     1966.05    339.37 o 
   6   1   6     2078.46     2148.89    229.06 o 
   7   1   6      897.18     1221.25    203.51 o 
   8   1   6      629.37      612.33    195.93 o 
   9   1   6     1259.28     1322.68    250.42 o 
 -10   2   6        7.80      -75.31    111.14 o 
  -9   2   6      189.92      245.12    102.74 o 
  -8   2   6       15.48      135.25     85.56 o 
  -7   2   6        9.00       22.59     70.07 o 
  -6   2   6     1244.26     1321.25     81.37 o 
  -5   2   6     1265.31     1290.07     91.29 o 
  -4   2   6      557.78      509.58     57.71 o 
  -3   2   6      751.30      770.24     50.31 o 
  -2   2   6     1471.31     1517.05     62.41 o 
  -1   2   6     4214.50     4407.37    214.15 o 
   0   2   6      857.74      890.51     74.40 o 
   1   2   6      593.86      553.16     38.60 o 
   2   2   6     4034.07     4114.39    118.72 o 
   3   2   6      608.50      624.53     57.18 o 
   4   2   6      504.22      391.09    111.81 o 
   5   2   6     1302.48     1535.62    186.90 o 
   6   2   6       76.59      164.31    112.48 o 
   7   2   6       12.51      175.44    132.41 o 
   8   2   6      163.32       97.22    149.84 o 
   9   2   6      119.52       -6.35    172.89 o 
 -10   3   6        8.38       43.02    111.60 o 
  -9   3   6      247.55      298.79    113.00 o 
  -8   3   6     1146.12     1200.09    135.21 o 
  -7   3   6      804.29      792.96    106.53 o 
  -6   3   6      176.54      232.34     58.17 o 
  -5   3   6      192.31      250.40     96.50 o 
  -4   3   6     2676.53     2878.58    115.27 o 
  -3   3   6     1171.03     1248.40     63.55 o 
  -2   3   6      393.18      448.01     41.30 o 
  -1   3   6      277.36      326.09    143.76 o 
   0   3   6        4.44       39.82     26.01 o 
   1   3   6     1006.72      985.90    124.68 o 
   2   3   6      209.38      230.93     36.93 o 
   3   3   6     2795.41     2855.05     87.87 o 
   4   3   6     2166.03     2163.47    110.09 o 
   5   3   6       15.67       85.92     79.46 o 
   6   3   6      324.20      361.00     67.20 o 
   7   3   6        1.61       64.02    129.86 o 
   8   3   6     1137.03     1195.70    231.03 o 
   9   3   6      383.45      498.43    270.01 o 
 -10   4   6      180.45      172.66    127.83 o 
  -9   4   6      369.68      433.04    123.38 o 
  -8   4   6      835.80      992.63    130.59 o 
  -7   4   6     1332.84     1493.98    132.02 o 
  -6   4   6      333.62      332.46     57.92 o 
  -5   4   6     3144.64     3263.22    126.92 o 
  -4   4   6    20943.94    20900.84    304.56 o 
  -3   4   6    12786.68    12649.50    206.12 o 
  -2   4   6     1394.64     1492.98     78.23 o 
  -1   4   6     7924.80     7460.70    449.73 o 
   0   4   6    24492.15    22806.89    773.54 o 
   1   4   6    16823.92    16815.97    304.85 o 
   2   4   6     2067.64     2152.68     74.79 o 
   3   4   6      618.94      628.27     51.58 o 
   4   4   6    11797.15    11618.50    277.42 o 
   5   4   6    11093.04    10504.50    759.56 o 
   6   4   6     1213.52     1447.30    213.35 o 
   7   4   6      204.30      210.99    155.75 o 
   8   4   6       91.98      376.48    225.00 o 
   9   4   6       67.82      452.09    269.96 o 
  -9   5   6     2509.01     2591.27    208.26 o 
  -8   5   6     3809.72     3797.09    221.08 o 
  -7   5   6     1173.52     1339.91    129.44 o 
  -6   5   6     1582.27     1516.08     95.70 o 
  -5   5   6     3958.33     4061.59    123.25 o 
  -4   5   6     3008.76     3047.37    126.82 o 
  -3   5   6     1343.22     1384.46     82.65 o 
  -2   5   6      197.20      260.91     59.42 o 
  -1   5   6     1058.51     1096.23     87.35 o 
   0   5   6     1091.35     1182.91     68.00 o 
   1   5   6     1537.66     1653.49     62.97 o 
   2   5   6     1562.90     1531.37     79.86 o 
   3   5   6     1028.15     1033.14     65.58 o 
   4   5   6     4721.72     4903.90    118.80 o 
   5   5   6     2042.58     2211.38     94.15 o 
   6   5   6     1039.13     1205.60    291.51 o 
   7   5   6     1632.27     1212.58    518.25 o 
   8   5   6     1355.46     1844.42    363.54 o 
   9   5   6     1684.54     1634.61    356.21 o 
  -9   6   6       87.35      126.85    170.01 o 
  -8   6   6     1517.11     1389.98    150.74 o 
  -7   6   6     2015.01     2202.78    160.54 o 
  -6   6   6      950.44      959.28     76.70 o 
  -5   6   6      909.24      928.63     77.97 o 
  -4   6   6     5900.10     6084.93    151.65 o 
  -3   6   6    12767.39    13467.17    313.17 o 
  -2   6   6     6284.13     6438.41    214.08 o 
  -1   6   6     5969.90     5976.22    203.61 o 
   0   6   6    13551.14    13772.59    410.30 o 
   1   6   6    11043.80    11516.30    161.82 o 
   2   6   6     6553.86     6692.51    129.63 o 
   3   6   6     5889.32     6305.97    162.79 o 
   4   6   6     4024.81     4244.31     97.53 o 
   5   6   6     1623.18     1662.35    123.00 o 
   6   6   6      666.58      685.03    355.52 o 
   7   6   6      877.84     1147.03    278.01 o 
   8   6   6      638.58      837.55    258.29 o 
  -9   7   6      566.55      539.35    199.51 o 
  -8   7   6      147.02      146.04     96.91 o 
  -7   7   6       43.73       80.19     80.70 o 
  -6   7   6      240.17      244.04    123.81 o 
  -5   7   6     6139.74     6052.50    175.61 o 
  -4   7   6     1139.32     1105.49     83.35 o 
  -3   7   6     5424.11     5579.51    164.40 o 
  -2   7   6      354.70      395.00     77.77 o 
  -1   7   6     7212.12     7114.12    243.13 o 
   0   7   6     1198.78     1274.38     88.10 o 
   1   7   6     5210.01     5338.15    159.59 o 
   2   7   6     5615.62     5654.41    104.59 o 
   3   7   6     1242.09     1180.15     55.79 o 
   4   7   6     3620.41     3808.17    129.76 o 
   5   7   6     2114.36     2169.63    162.75 o 
   6   7   6     4112.49     4256.01    435.03 o 
   7   7   6      144.69      366.02    218.73 o 
   8   7   6        3.24      321.35    242.44 o 
  -9   8   6      395.35      336.49    173.95 o 
  -8   8   6       55.78      -46.12    152.55 o 
  -7   8   6        4.69       22.35     77.45 o 
  -6   8   6     1646.35     1848.70    208.48 o 
  -5   8   6     1302.18     1197.73     88.70 o 
  -4   8   6       14.05       14.28     54.23 o 
  -3   8   6       42.50      101.95     66.64 o 
  -2   8   6     2352.03     2497.44    111.22 o 
  -1   8   6     4158.13     4246.32    211.65 o 
   0   8   6      140.92      149.59     46.03 o 
   1   8   6       62.43       92.43     39.30 o 
   2   8   6     2336.78     2355.37     80.58 o 
   3   8   6      484.90      497.55     68.08 o 
   4   8   6      111.80      267.15    171.58 o 
   5   8   6      698.80      847.81    237.40 o 
   6   8   6      739.93      675.44    245.55 o 
   7   8   6      362.63      522.46    241.30 o 
   8   8   6       18.26      454.02    289.61 o 
  -8   9   6      842.05     1097.92    220.36 o 
  -7   9   6     4061.34     3926.75    321.08 o 
  -6   9   6     1692.04     1624.78    208.73 o 
  -5   9   6       51.44      117.56    103.77 o 
  -4   9   6       58.83       39.14     62.70 o 
  -3   9   6     3540.83     3595.83    185.86 o 
  -2   9   6     1684.21     1719.73    123.17 o 
  -1   9   6      974.60     1066.61     72.88 o 
   0   9   6      664.99      672.26     49.18 o 
   1   9   6      851.59      764.77     39.80 o 
   2   9   6       35.57        8.84     67.55 o 
   3   9   6     3176.22     3335.34    207.72 o 
   4   9   6     2130.06     2150.58    321.13 o 
   5   9   6      100.82     -100.37    174.91 o 
   6   9   6      144.01      224.44    213.78 o 
   7   9   6     1006.66      957.51    275.98 o 
  -8  10   6        2.47      129.21    140.63 o 
  -7  10   6     1220.19     1175.74    202.43 o 
  -6  10   6     6207.15     6829.79    387.73 o 
  -5  10   6     3639.33     3428.50    256.98 o 
  -4  10   6      100.33       98.87     70.88 o 
  -3  10   6     4580.98     4406.74    263.53 o 
  -2  10   6    29116.19    29813.44    813.29 o 
  -1  10   6    13451.38    13802.56    284.71 o 
   0  10   6       65.12       49.54     36.17 o 
   1  10   6     1211.54     1152.46    117.17 o 
   2  10   6    17287.61    17489.93    491.85 o 
   3  10   6    17979.49    17923.15    680.48 o 
   4  10   6      918.91      909.42    257.51 o 
   5  10   6        6.68     -220.86    220.86 o 
   6  10   6     3209.37     3547.03    451.31 o 
   7  10   6     2946.21     2924.64    441.75 o 
  -8  11   6      309.76      422.00    189.28 o 
  -7  11   6     2805.07     2841.64    304.65 o 
  -6  11   6     2627.39     2730.23    281.04 o 
  -5  11   6        5.68       67.14     94.54 o 
  -4  11   6       10.68       60.33     83.47 o 
  -3  11   6     2185.19     1981.35    369.95 o 
  -2  11   6     2993.92     3074.42    166.34 o 
  -1  11   6        1.54       57.99     83.66 o 
   0  11   6      607.59      640.87     67.47 o 
   1  11   6        1.01        4.69     84.25 o 
   2  11   6      224.27      180.81    158.45 o 
   3  11   6     2028.91     2079.23    292.91 o 
   4  11   6     1093.95      799.69    245.73 o 
   5  11   6      127.08       49.43    188.78 o 
   6  11   6      317.44      457.50    219.30 o 
   7  11   6     1741.84     1593.99    368.18 o 
  -7  12   6       35.39      198.28    157.93 o 
  -6  12   6     1544.15     1712.29    232.78 o 
  -5  12   6      131.92      152.88    109.86 o 
  -4  12   6      463.93      545.48    243.64 o 
  -3  12   6      354.55      381.04    136.77 o 
  -2  12   6     4385.44     4742.20    207.30 o 
  -1  12   6     1486.79     1508.27    107.30 o 
   0  12   6      529.48      562.38    105.60 o 
   1  12   6       31.64      -21.75     84.92 o 
   2  12   6     3933.63     3755.79    257.43 o 
   3  12   6     2293.57     2039.70    251.06 o 
   4  12   6      129.58     -145.05    230.61 o 
   5  12   6      165.02     -117.48    209.53 o 
   6  12   6      222.34      132.71    229.66 o 
  -7  13   6      453.14      440.46    185.36 o 
  -6  13   6       27.79      185.65    140.03 o 
  -5  13   6     1520.07     1483.08    182.69 o 
  -4  13   6      216.06      115.51    312.45 o 
  -3  13   6     1858.20     1846.12    181.34 o 
  -2  13   6      296.11      265.67     77.65 o 
  -1  13   6     3285.58     3381.68    323.80 o 
   0  13   6      728.02      730.47     93.96 o 
   1  13   6     2239.99     2279.62    227.63 o 
   2  13   6     1072.91     1109.56    285.69 o 
   3  13   6      769.97      554.16    332.02 o 
   4  13   6      661.79      158.58    214.20 o 
   5  13   6      690.38      632.55    272.65 o 
   6  13   6      894.02      616.12    302.46 o 
  -6  14   6      451.93      619.66    188.71 o 
  -5  14   6      214.29       87.44    238.03 o 
  -4  14   6     2116.64     2198.14    293.69 o 
  -3  14   6     3767.53     3445.88    406.93 o 
  -2  14   6     1750.60     1868.92    282.47 o 
  -1  14   6     1446.68     1501.20    182.90 o 
   0  14   6     2874.65     2798.38    161.19 o 
   1  14   6     3123.31     3044.06    221.17 o 
   2  14   6     1838.39     2090.07    210.14 o 
   3  14   6     1349.35     1188.16    208.82 o 
   4  14   6     1631.56     1080.08    262.50 o 
   5  14   6      988.63      216.16    231.29 o 
  -6  15   6      978.16      703.84    193.98 o 
  -5  15   6     3572.96     3036.67    473.57 o 
  -4  15   6      505.27      653.13    251.56 o 
  -3  15   6      324.26      141.82    161.76 o 
  -2  15   6       28.71       98.37    146.54 o 
  -1  15   6     1343.73     1517.35    239.70 o 
   0  15   6      159.19      152.65    173.66 o 
   1  15   6     1705.75     2092.23    375.25 o 
   2  15   6     1148.87     1142.41    219.27 o 
   3  15   6      246.65      -10.11    225.54 o 
   4  15   6       16.28     -331.82    331.82 o 
   5  15   6     1881.38     1465.15    337.64 o 
  -4  16   6     1530.50     1666.21    323.30 o 
  -3  16   6     1536.37     1318.69    269.13 o 
  -2  16   6      467.65      306.47    175.96 o 
  -1  16   6     1049.38     1103.65    172.92 o 
   0  16   6     4114.79     3840.20    282.60 o 
   1  16   6     2611.01     2577.48    425.02 o 
   2  16   6      667.66      410.90    232.22 o 
   3  16   6      861.40     1087.51    288.43 o 
   4  16   6     1089.47      688.01    215.20 o 
  -2  17   6        0.44      187.43    171.73 o 
  -1  17   6        0.66       24.27    111.73 o 
   0  17   6       11.69       29.68    110.24 o 
   1  17   6       11.12        7.57    113.46 o 
   2  17   6        9.90      -81.77    236.71 o 
 -10   1   7      451.59      609.41    144.24 o 
  -9   1   7      941.32      971.67    143.05 o 
  -8   1   7      424.64      458.48    103.15 o 
  -7   1   7      531.25      574.81     86.09 o 
  -6   1   7     3054.38     3118.33    140.97 o 
  -5   1   7    10038.39    10391.75    233.16 o 
  -4   1   7     7420.15     7555.46    217.18 o 
  -3   1   7      315.79      384.75     38.68 o 
  -2   1   7      264.06      286.79     33.22 o 
  -1   1   7     9410.97     9101.87    226.21 o 
   0   1   7    18236.06    17410.52    375.84 o 
   1   1   7     5424.97     5474.47    278.62 o 
   2   1   7       17.39       32.51     78.00 o 
   3   1   7      433.75      353.50    150.67 o 
   4   1   7     5218.34     5158.57    336.14 o 
   5   1   7     1734.23     1803.72    222.30 o 
   6   1   7       75.00       34.47    121.18 o 
   7   1   7      390.01      270.70    165.81 o 
   8   1   7        8.30       94.90    177.92 o 
   9   1   7      182.62       22.33    194.72 o 
 -10   2   7     1113.84     1035.84    165.72 o 
  -9   2   7      658.72      808.08    138.38 o 
  -8   2   7      248.74      242.66     87.90 o 
  -7   2   7      450.85      404.17    127.84 o 
  -6   2   7      120.70      128.99     53.18 o 
  -5   2   7       56.76       99.64     51.16 o 
  -4   2   7      131.65      181.20     78.31 o 
  -3   2   7      360.80      454.04     44.45 o 
  -2   2   7     1115.42     1057.36     58.28 o 
  -1   2   7    11900.92    12203.01    232.22 o 
   0   2   7    13151.52    13254.38    240.94 o 
   1   2   7      309.78      295.11     45.37 o 
   2   2   7      393.23      376.16     40.49 o 
   3   2   7    15118.55    15513.36    248.12 o 
   4   2   7    17298.61    18096.82    628.27 o 
   5   2   7     4136.50     4127.33    318.77 o 
   6   2   7      383.96      226.26    147.71 o 
   7   2   7     1548.24     1577.41    246.87 o 
   8   2   7     5583.10     6101.64    451.37 o 
   9   2   7     2628.64     2561.89    335.84 o 
 -10   3   7     1260.33     1343.60    184.24 o 
  -9   3   7     2840.62     2865.62    217.32 o 
  -8   3   7     2126.82     2251.56    174.96 o 
  -7   3   7      514.99      528.33     78.51 o 
  -6   3   7     4470.05     4496.14    166.62 o 
  -5   3   7    21056.89    20986.02    331.62 o 
  -4   3   7    14140.49    14124.77    264.43 o 
  -3   3   7     3119.12     3282.16    104.72 o 
  -2   3   7     9550.37     9383.41    255.46 o 
  -1   3   7    28839.16    29388.37   1119.08 o 
   0   3   7    28401.86    27236.20    357.73 o 
   1   3   7     4305.42     4499.36    157.45 o 
   2   3   7       39.50       89.91     31.45 o 
   3   3   7     5495.02     5597.83    146.59 o 
   4   3   7     7453.83     7430.08    627.12 o 
   5   3   7      645.80      595.86     90.74 o 
   6   3   7        9.47      -11.01     55.12 o 
   7   3   7       27.78      115.83    189.52 o 
   8   3   7      170.63      336.74    221.00 o 
   9   3   7        6.65      199.55    278.71 o 
 -10   4   7     1161.88     1293.86    262.08 o 
  -9   4   7        2.51      135.31    105.03 o 
  -8   4   7      102.79      144.17     89.97 o 
  -7   4   7     1519.16     1329.08    105.64 o 
  -6   4   7     3370.06     3618.92    129.97 o 
  -5   4   7       52.76       50.17     47.03 o 
  -4   4   7     6095.21     6106.06    181.58 o 
  -3   4   7      783.41      825.25     79.06 o 
  -2   4   7     4509.27     4822.15    216.53 o 
  -1   4   7       53.83       30.88     44.14 o 
   0   4   7    10573.42    10618.93    229.60 o 
   1   4   7     7050.02     7255.15    289.28 o 
   2   4   7      159.10      159.80     37.62 o 
   3   4   7      108.26      139.89     39.60 o 
   4   4   7     5282.05     4896.27    166.30 o 
   5   4   7     6377.10     6241.17    188.23 o 
   6   4   7      686.32      413.15    217.96 o 
   7   4   7       47.05      316.48    264.28 o 
   8   4   7      787.82      509.39    250.72 o 
   9   4   7     1204.68     1066.28    342.19 o 
  -9   5   7      305.47      311.95    133.40 o 
  -8   5   7        2.83       20.09     86.33 o 
  -7   5   7      173.11      235.84    120.16 o 
  -6   5   7        3.15       43.97     51.16 o 
  -5   5   7        4.20       42.19     45.59 o 
  -4   5   7       59.01      148.17     61.54 o 
  -3   5   7       24.09       47.87     43.70 o 
  -2   5   7      719.47      727.02    123.56 o 
  -1   5   7      726.32      631.72     71.44 o 
   0   5   7     1906.81     1995.12     87.77 o 
   1   5   7     3978.68     4000.73    109.21 o 
   2   5   7      759.86      885.89     76.61 o 
   3   5   7     2917.52     2926.98     97.02 o 
   4   5   7       11.10       14.24     41.65 o 
   5   5   7     1278.35     1350.47     93.94 o 
   6   5   7      618.68      324.18    192.43 o 
   7   5   7      396.18      561.15    267.00 o 
   8   5   7      323.44      506.12    262.01 o 
  -9   6   7      773.74      775.34    198.32 o 
  -8   6   7     2065.48     2166.71    184.29 o 
  -7   6   7       94.44      175.65    137.15 o 
  -6   6   7     5064.16     4906.77    170.29 o 
  -5   6   7      237.04      167.57     47.30 o 
  -4   6   7    10918.59    10808.51    261.85 o 
  -3   6   7        8.05        6.03     60.63 o 
  -2   6   7    16017.75    16006.53    342.65 o 
  -1   6   7     7295.31     7454.41    229.50 o 
   0   6   7     1303.76     1357.68     78.11 o 
   1   6   7     1469.98     1458.14     85.02 o 
   2   6   7     7745.52     7878.92    185.81 o 
   3   6   7     9151.13     9234.44    177.35 o 
   4   6   7        1.38       77.56     42.01 o 
   5   6   7       12.14       63.06     38.88 o 
   6   6   7     3163.80     2796.15    274.77 o 
   7   6   7     3193.35     3136.84    409.32 o 
   8   6   7      547.37      425.13    276.82 o 
  -9   7   7       61.35      137.76    169.82 o 
  -8   7   7     2500.83     2533.23    197.14 o 
  -7   7   7     7583.34     7916.55    419.35 o 
  -6   7   7     4931.13     4792.27    301.10 o 
  -5   7   7     2029.19     2017.64    148.31 o 
  -4   7   7     6404.60     6384.02    160.99 o 
  -3   7   7    18375.69    18342.30    445.10 o 
  -2   7   7     8572.82     8505.49    268.62 o 
  -1   7   7      941.16      924.76     94.14 o 
   0   7   7     5911.33     5892.27    163.16 o 
   1   7   7    18328.82    18757.86    277.21 o 
   2   7   7    11117.56    11364.27    183.86 o 
   3   7   7      618.58      739.04     69.81 o 
   4   7   7        0.24       35.16     46.86 o 
   5   7   7     1420.64     1680.64    302.02 o 
   6   7   7     1401.83     1401.46    302.26 o 
   7   7   7        6.93       87.89    245.55 o 
   8   7   7      142.18      139.41    231.77 o 
  -9   8   7      845.04      714.30    213.66 o 
  -8   8   7     1238.21     1139.98    206.61 o 
  -7   8   7        0.55       78.85    131.35 o 
  -6   8   7        6.40       51.81    112.33 o 
  -5   8   7     1130.36     1102.25     96.98 o 
  -4   8   7      662.39      594.49     75.10 o 
  -3   8   7     1203.74     1149.65     89.46 o 
  -2   8   7     4181.67     4546.44    212.07 o 
  -1   8   7      123.28      193.65     66.81 o 
   0   8   7       13.06       41.43     45.52 o 
   1   8   7    10272.86    10565.90    206.58 o 
   2   8   7    15066.88    15020.14    315.79 o 
   3   8   7     1460.21     1627.50    110.49 o 
   4   8   7       32.67       32.75    131.83 o 
   5   8   7     2445.65     2558.84    371.16 o 
   6   8   7     8431.45     7860.20    627.85 o 
   7   8   7     4627.15     4427.13    514.56 o 
  -8   9   7     1095.48     1006.47    210.42 o 
  -7   9   7     5038.67     5032.06    352.54 o 
  -6   9   7      670.38      869.73    163.85 o 
  -5   9   7      735.06      837.83     94.34 o 
  -4   9   7     1922.82     1901.33    126.13 o 
  -3   9   7    15476.05    14991.75    493.92 o 
  -2   9   7     7042.87     7074.36    188.78 o 
  -1   9   7       68.47      143.49     64.77 o 
   0   9   7      116.47       86.33     50.16 o 
   1   9   7     6652.95     7004.29    173.16 o 
   2   9   7     8863.17     8933.09    214.60 o 
   3   9   7       20.54       -8.62    173.73 o 
   4   9   7      694.58      720.03    239.18 o 
   5   9   7      101.78      -18.43    170.83 o 
   6   9   7      816.54     1094.96    304.64 o 
   7   9   7       90.56      206.74    249.73 o 
  -8  10   7      491.83      616.22    209.18 o 
  -7  10   7        9.18       53.05    139.76 o 
  -6  10   7      152.35      186.83    131.13 o 
  -5  10   7      251.82      276.34    120.57 o 
  -4  10   7      730.48      736.08    114.25 o 
  -3  10   7      458.59      359.37    174.26 o 
  -2  10   7     1468.68     1469.81    166.28 o 
  -1  10   7      806.39      786.32     79.18 o 
   0  10   7     2357.62     2294.95     86.04 o 
   1  10   7      266.44      258.56     42.42 o 
   2  10   7     2201.34     2066.14    172.81 o 
   3  10   7        7.18      -15.54    268.56 o 
   4  10   7     1208.21      533.69    260.66 o 
   5  10   7        0.93     -165.14    210.75 o 
   6  10   7     1254.95      956.82    285.88 o 
   7  10   7       89.77      -99.02    264.96 o 
  -8  11   7      183.35      328.61    166.26 o 
  -7  11   7      354.06      516.11    188.66 o 
  -6  11   7     1971.17     2019.68    237.57 o 
  -5  11   7     2169.85     2010.20    187.37 o 
  -4  11   7      445.76      289.38     76.39 o 
  -3  11   7      572.48      495.16    114.21 o 
  -2  11   7     4367.62     4401.49    195.99 o 
  -1  11   7     4421.64     4503.66    170.09 o 
   0  11   7      166.70      145.35     45.05 o 
   1  11   7       54.30        6.86     77.81 o 
   2  11   7     2562.82     2274.68    186.89 o 
   3  11   7     3086.83     3346.48    231.44 o 
   4  11   7      227.22     -270.51    270.51 o 
   5  11   7       93.80     -260.28    262.49 o 
   6  11   7       56.10      -86.62    227.67 o 
  -7  12   7      724.75      746.15    201.32 o 
  -6  12   7     1536.87     1695.07    236.03 o 
  -5  12   7      119.05      -46.03    112.67 o 
  -4  12   7     2103.06     2082.41    182.13 o 
  -3  12   7      329.88      269.93     89.76 o 
  -2  12   7      329.30      358.17     81.84 o 
  -1  12   7        4.82       14.81     53.49 o 
   0  12   7     3971.10     3921.07    223.71 o 
   1  12   7     4636.02     4789.22    257.28 o 
   2  12   7      839.89      793.97    218.01 o 
   3  12   7      695.10      686.02    167.88 o 
   4  12   7     1861.87     1315.03    311.88 o 
   5  12   7     3029.19     2531.30    406.16 o 
   6  12   7     2467.75     2255.29    424.21 o 
  -7  13   7     1340.37     1487.95    247.85 o 
  -6  13   7     3086.45     3371.38    312.01 o 
  -5  13   7     2333.61     2321.00    294.79 o 
  -4  13   7      957.85     1142.21    152.42 o 
  -3  13   7     2727.00     2643.31    298.58 o 
  -2  13   7     9630.78     9446.99    565.33 o 
  -1  13   7     5834.57     5562.47    319.45 o 
   0  13   7      141.30      134.51     81.42 o 
   1  13   7      380.21      474.95    114.57 o 
   2  13   7     5267.34     5132.67    293.23 o 
   3  13   7     4393.66     4379.22    326.92 o 
   4  13   7       44.23     -310.20    310.20 o 
   5  13   7      281.06      -15.69    250.80 o 
  -6  14   7      235.34      374.22    159.93 o 
  -5  14   7        2.92       66.76    126.70 o 
  -4  14   7       44.43      -67.11    167.13 o 
  -3  14   7      147.94      -37.20    185.56 o 
  -2  14   7        4.12       42.75    129.72 o 
  -1  14   7     1064.67      944.27    187.13 o 
   0  14   7      639.67      758.98     98.53 o 
   1  14   7      169.87      204.52     93.48 o 
   2  14   7      503.36      586.01    136.08 o 
   3  14   7     1143.02     1027.48    442.94 o 
   4  14   7     1241.97      651.80    225.32 o 
   5  14   7      261.83     -173.23    307.14 o 
  -5  15   7      172.94      -45.83    310.01 o 
  -4  15   7      219.87      146.51    163.39 o 
  -3  15   7      228.95      -28.68    196.99 o 
  -2  15   7       16.49       -8.72    127.60 o 
  -1  15   7      419.38      297.76    305.87 o 
   0  15   7       10.57       93.44    108.91 o 
   1  15   7      263.15      444.03    115.35 o 
   2  15   7        0.37      -21.24    109.25 o 
   3  15   7        0.09      -34.03    132.84 o 
   4  15   7       48.54     -278.95    278.95 o 
  -3  16   7      796.03      910.44    242.23 o 
  -2  16   7        2.97       -7.41    100.36 o 
  -1  16   7      516.19      204.49    120.57 o 
   0  16   7      196.60      196.66    114.84 o 
   1  16   7     2890.15     2965.29    392.32 o 
   2  16   7      856.41      984.52    277.51 o 
   3  16   7       95.63      502.75    234.47 o 
   4  16   7       15.00     -264.84    264.84 o 
  -2  17   7      728.52      735.98    265.95 o 
  -1  17   7      937.66      854.37    288.18 o 
   0  17   7     2082.05     2317.25    423.42 o 
   1  17   7     1057.03     1280.89    334.68 o 
   2  17   7      437.39      228.65    221.54 o 
 -10   0   8     5533.27     5417.98    434.76 o 
  -9   0   8     4260.52     4480.89    359.20 o 
  -8   0   8      136.96      179.83    129.38 o 
  -7   0   8      323.59      211.02     92.97 o 
  -6   0   8    26035.60    25668.35    569.71 o 
  -5   0   8    31855.03    32408.46    608.38 o 
  -4   0   8      661.85      780.92    106.76 o 
  -3   0   8     2250.38     2355.09     98.45 o 
  -2   0   8    18524.05    18311.24    225.91 o 
  -1   0   8    54140.84    51105.01    713.20 o 
   0   0   8     1056.94     1054.43    120.73 o 
   1   0   8     6362.16     6405.16    458.81 o 
   2   0   8      464.73      651.01    185.35 o 
   3   0   8     7698.57     9130.64    584.34 o 
   4   0   8      289.51      120.10    205.88 o 
   5   0   8     2594.89     2153.77    356.01 o 
   6   0   8      267.88      130.51    208.56 o 
   7   0   8      115.39      263.34    262.93 o 
   8   0   8      948.72      582.07    327.64 o 
   9   0   8     1915.45     1072.73    384.57 o 
 -10   1   8      124.75      181.87    128.00 o 
  -9   1   8      934.63      877.33    138.32 o 
  -8   1   8      144.35      176.28     91.64 o 
  -7   1   8     1308.63     1335.89    112.96 o 
  -6   1   8       12.34       36.57     63.25 o 
  -5   1   8    11356.82    11974.12    496.27 o 
  -4   1   8     5624.99     5974.66    182.80 o 
  -3   1   8     2539.67     2656.04     89.81 o 
  -2   1   8      886.49      858.00     38.66 o 
  -1   1   8    46159.21    43230.50    566.98 o 
   0   1   8    26396.48    24584.45    609.44 o 
   1   1   8      360.84      377.03     42.34 o 
   2   1   8       70.16       40.57     58.06 o 
   3   1   8    26365.39    28723.55   1213.52 o 
   4   1   8    24385.79    25297.49    776.14 o 
   5   1   8      332.68        1.90    162.09 o 
   6   1   8      204.36       46.09    154.42 o 
   7   1   8     3334.04     2872.61    323.97 o 
   8   1   8     5275.10     5190.62    457.87 o 
   9   1   8      455.29      325.21    234.71 o 
 -10   2   8     1259.77     1343.75    176.66 o 
  -9   2   8      433.72      479.07    126.57 o 
  -8   2   8      458.02      386.70    116.27 o 
  -7   2   8       18.74       46.46     52.12 o 
  -6   2   8     8425.31     8105.35    231.25 o 
  -5   2   8     3742.76     3850.15    156.65 o 
  -4   2   8     4449.06     4673.80    161.74 o 
  -3   2   8      533.44      641.51     54.48 o 
  -2   2   8    13799.74    13707.51    565.83 o 
  -1   2   8     7808.55     8156.79    161.50 o 
   0   2   8     3748.37     3731.18    168.45 o 
   1   2   8     4344.96     4217.15    157.02 o 
   2   2   8     8441.44     8422.57    291.18 o 
   3   2   8     7751.17     7617.87    185.12 o 
   4   2   8     3836.71     4007.70    245.33 o 
   5   2   8     5207.95     5056.97    378.65 o 
   6   2   8      136.11       65.55    167.39 o 
   7   2   8     1013.14      700.01    270.87 o 
   8   2   8       43.73       32.07    218.23 o 
   9   2   8      992.73      657.45    344.42 o 
 -10   3   8      160.61      171.84    123.69 o 
  -9   3   8     1845.45     1841.21    181.77 o 
  -8   3   8      962.74     1068.07    138.11 o 
  -7   3   8     4433.59     4408.02    190.80 o 
  -6   3   8     4276.16     4534.78    175.60 o 
  -5   3   8     2397.56     2438.05    152.92 o 
  -4   3   8     5085.92     5049.94    173.06 o 
  -3   3   8     5622.47     5741.43    145.62 o 
  -2   3   8    23662.59    24105.88    298.19 o 
  -1   3   8        3.51       14.74     40.63 o 
   0   3   8     8692.77     9202.96    380.64 o 
   1   3   8      646.41      826.11     86.42 o 
   2   3   8    11395.06    11398.09    291.27 o 
   3   3   8     2625.65     2515.61    106.76 o 
   4   3   8       13.49      -10.92     54.60 o 
   5   3   8      326.73      242.98     65.96 o 
   6   3   8     1325.01     1352.17    116.95 o 
   7   3   8       26.56     -101.83    291.24 o 
   8   3   8       33.99     -140.80    228.82 o 
   9   3   8      271.03     -142.02    288.92 o 
 -10   4   8      243.98      332.04    191.33 o 
  -9   4   8     1493.81     1587.19    181.35 o 
  -8   4   8     5060.72     5007.67    257.83 o 
  -7   4   8     2934.18     2802.02    153.94 o 
  -6   4   8      508.21      504.88     74.76 o 
  -5   4   8     2117.62     2246.05    125.64 o 
  -4   4   8    14122.41    14291.82    290.87 o 
  -3   4   8     7438.96     7710.26    219.45 o 
  -2   4   8     1010.95      967.70     74.60 o 
  -1   4   8     1279.74     1292.17    110.85 o 
   0   4   8    30763.42    30719.31    412.22 o 
   1   4   8     6053.12     6323.11    201.80 o 
   2   4   8     6189.57     6109.86    172.94 o 
   3   4   8     3728.27     3895.46    164.53 o 
   4   4   8     2714.81     2693.19    136.32 o 
   5   4   8     5282.90     4974.64    222.67 o 
   6   4   8     1047.68     1029.19    218.26 o 
   7   4   8     4714.89     4890.29    837.48 o 
   8   4   8       52.60      -88.79    274.41 o 
  -9   5   8      503.22      582.60    132.71 o 
  -8   5   8      216.44      160.51     99.72 o 
  -7   5   8     1908.02     2059.06    238.71 o 
  -6   5   8     2621.12     2679.70    122.28 o 
  -5   5   8      431.76      430.24     71.58 o 
  -4   5   8      289.55      419.74     96.49 o 
  -3   5   8    17005.68    16977.17    459.69 o 
  -2   5   8    17466.74    18109.93    513.76 o 
  -1   5   8     3421.31     3244.54    156.30 o 
   0   5   8     1752.93     1655.44     70.90 o 
   1   5   8    15012.38    14604.12    249.05 o 
   2   5   8    24712.35    24660.66    399.48 o 
   3   5   8     4620.52     4414.62    178.09 o 
   4   5   8     2886.09     2929.66    132.08 o 
   5   5   8     8494.36     8178.09    215.97 o 
   6   5   8     4268.62     4173.99    365.04 o 
   7   5   8     1543.11     1565.18    372.46 o 
   8   5   8      718.20      679.87    301.91 o 
  -9   6   8      271.90      414.38    134.25 o 
  -8   6   8     4731.45     4589.50    256.57 o 
  -7   6   8     5965.48     6335.83    373.26 o 
  -6   6   8      399.07      447.09     74.25 o 
  -5   6   8      307.05      284.08     68.68 o 
  -4   6   8     8523.40     8597.71    396.55 o 
  -3   6   8    16837.02    16928.11    316.81 o 
  -2   6   8     2807.36     2891.46    157.47 o 
  -1   6   8      298.77      298.36     62.50 o 
   0   6   8     1110.23     1151.78     65.84 o 
   1   6   8     5259.61     5567.09    142.10 o 
   2   6   8      558.31      617.40     71.27 o 
   3   6   8      131.74      145.32     44.89 o 
   4   6   8       20.72      -46.73    224.05 o 
   5   6   8        4.08       56.26    136.31 o 
   6   6   8      150.10      375.91    206.98 o 
   7   6   8      344.88      211.19    242.08 o 
   8   6   8      253.36       57.28    213.87 o 
  -9   7   8       58.00       22.47    169.38 o 
  -8   7   8        6.94       59.00     98.60 o 
  -7   7   8       25.73       66.82    122.71 o 
  -6   7   8       10.98       78.49    105.64 o 
  -5   7   8        2.31       38.63     50.82 o 
  -4   7   8      271.79      494.14     93.17 o 
  -3   7   8     2757.16     2780.25    169.11 o 
  -2   7   8      191.17      253.08     74.16 o 
  -1   7   8     2700.94     2705.01    181.48 o 
   0   7   8      781.15      816.00     62.98 o 
   1   7   8    13207.73    13300.82    229.99 o 
   2   7   8     2309.08     2224.35    109.33 o 
   3   7   8      608.06      569.54    333.87 o 
   4   7   8      325.75      268.43    146.94 o 
   5   7   8     1798.51     1525.39    323.45 o 
   6   7   8     3595.55     2379.91    407.41 o 
   7   7   8        1.37       60.59    243.03 o 
   8   7   8      228.48      111.62    269.76 o 
  -8   8   8       22.00      161.93    175.66 o 
  -7   8   8      132.98      221.42    137.18 o 
  -6   8   8      924.39      895.07    167.38 o 
  -5   8   8     2591.07     2675.81    150.75 o 
  -4   8   8        0.90       76.94     53.03 o 
  -3   8   8      181.66      156.82     76.98 o 
  -2   8   8      555.38      417.69    130.30 o 
  -1   8   8     2820.99     2796.14    157.38 o 
   0   8   8     1261.28     1258.01     78.84 o 
   1   8   8      580.09      611.66     62.51 o 
   2   8   8      412.00      436.07     59.24 o 
   3   8   8      182.80      141.89    102.79 o 
   4   8   8      197.60      159.38    269.41 o 
   5   8   8      525.27      -15.09    251.83 o 
   6   8   8       21.20       22.46    216.00 o 
   7   8   8      274.50      269.97    269.49 o 
  -8   9   8      183.67      203.54    140.80 o 
  -7   9   8        6.45       37.83    133.49 o 
  -6   9   8       23.90      -45.12    113.36 o 
  -5   9   8     1241.61     1375.84    122.14 o 
  -4   9   8     2953.44     2878.17    153.44 o 
  -3   9   8     2326.43     2267.15    135.02 o 
  -2   9   8     1212.25     1287.29    129.59 o 
  -1   9   8     2108.57     2283.42    149.45 o 
   0   9   8     3882.24     3888.28    148.80 o 
   1   9   8     3838.65     3871.22    145.76 o 
   2   9   8     4594.16     4726.48    158.38 o 
   3   9   8     4824.13     5046.65    388.41 o 
   4   9   8     2742.70     2491.10    415.37 o 
   5   9   8     1985.57     1844.39    367.00 o 
   6   9   8     2051.43     2271.69    394.91 o 
   7   9   8      833.42     1155.65    354.90 o 
  -8  10   8     2853.26     2961.75    324.08 o 
  -7  10   8     3127.04     3302.68    299.33 o 
  -6  10   8     1578.80     1504.23    194.94 o 
  -5  10   8     1307.54     1256.82    172.15 o 
  -4  10   8     3518.00     3353.97    172.54 o 
  -3  10   8     6305.01     5917.56    244.87 o 
  -2  10   8     6466.85     6470.55    185.60 o 
  -1  10   8     1218.78     1271.63     83.64 o 
   0  10   8        0.70       58.57     43.18 o 
   1  10   8     1590.92     1633.50     66.38 o 
   2  10   8     2532.98     2659.49    129.83 o 
   3  10   8       22.08      -30.50    146.09 o 
   4  10   8      348.90      -78.72    266.37 o 
   5  10   8      268.99      130.44    246.03 o 
   6  10   8        0.46      -58.68    239.60 o 
  -7  11   8        1.58       22.26    128.82 o 
  -6  11   8      232.81      116.81    120.89 o 
  -5  11   8      226.33      135.67    109.31 o 
  -4  11   8     3478.60     3355.92    178.53 o 
  -3  11   8     2691.25     2664.85    172.43 o 
  -2  11   8      410.37      435.93     77.72 o 
  -1  11   8      426.15      554.31     73.42 o 
   0  11   8     4855.74     4941.02    200.01 o 
   1  11   8     8734.67     9146.79    426.20 o 
   2  11   8     2708.19     2870.32    200.69 o 
   3  11   8      478.84      180.58    241.19 o 
   4  11   8      967.64      824.72    272.63 o 
   5  11   8     3037.48     2763.81    440.03 o 
   6  11   8     3157.74     2796.98    457.77 o 
  -7  12   8      147.81      266.45    160.98 o 
  -6  12   8       36.37       90.78    137.99 o 
  -5  12   8      219.90       77.92    136.72 o 
  -4  12   8      732.90      716.26    121.87 o 
  -3  12   8      959.31      810.42    137.74 o 
  -2  12   8      143.18      114.82     66.02 o 
  -1  12   8       29.66        8.30    109.04 o 
   0  12   8       94.86      148.76     70.52 o 
   1  12   8      611.03      670.87    147.01 o 
   2  12   8       40.70       15.31     91.30 o 
   3  12   8      340.03      239.28    167.50 o 
   4  12   8      127.31     -243.96    331.68 o 
   5  12   8       69.91     -130.22    272.52 o 
   6  12   8        9.10     -347.96    347.96 o 
  -7  13   8        8.79       47.60    146.19 o 
  -6  13   8       17.35      124.70    145.82 o 
  -5  13   8      268.21      133.84    411.61 o 
  -4  13   8      910.72      906.34    132.07 o 
  -3  13   8      135.00       30.72    138.34 o 
  -2  13   8        2.09      -50.86    127.56 o 
  -1  13   8       75.43       66.85    127.75 o 
   0  13   8      964.55      948.55    105.52 o 
   1  13   8     1156.30     1223.81    147.01 o 
   2  13   8       24.72      -29.85     88.90 o 
   3  13   8        6.09      -27.36    297.45 o 
   4  13   8      240.32     -317.07    317.07 o 
   5  13   8      374.31      -38.07    321.19 o 
  -6  14   8     1319.71     1477.92    229.04 o 
  -5  14   8      292.04      275.22    173.28 o 
  -4  14   8      505.44      511.87    243.90 o 
  -3  14   8     2718.52     2721.74    345.23 o 
  -2  14   8     2418.98     2698.52    308.16 o 
  -1  14   8      126.38      165.47    112.49 o 
   0  14   8       83.23      172.78     74.61 o 
   1  14   8      313.07      426.81    115.67 o 
   2  14   8     2237.42     2329.59    205.72 o 
   3  14   8      637.47      720.66    195.93 o 
   4  14   8      340.18       79.24    228.41 o 
   5  14   8      592.79     -316.66    355.40 o 
  -4  15   8     1085.68     1169.26    295.68 o 
  -3  15   8      583.64      618.50    217.53 o 
  -2  15   8      232.90      107.13    140.27 o 
  -1  15   8     1489.20     1413.83    181.76 o 
   0  15   8     4991.40     4760.14    296.64 o 
   1  15   8     3672.44     3781.96    242.71 o 
   2  15   8     1308.45     1631.64    184.31 o 
   3  15   8     1160.84     1280.69    325.11 o 
   4  15   8     1837.95     1447.74    276.58 o 
  -3  16   8      200.10      387.22    202.77 o 
  -2  16   8      516.13      504.75    148.12 o 
  -1  16   8      872.22      778.57    162.09 o 
   0  16   8      504.63      622.45    150.44 o 
   1  16   8       97.07      312.77    290.16 o 
   2  16   8        8.10       72.16    172.24 o 
   3  16   8      108.26      305.88    196.47 o 
  -2  17   8      564.91      247.30    194.26 o 
  -1  17   8     1050.96     1119.00    324.51 o 
   0  17   8      131.96      259.59    246.70 o 
   1  17   8       29.29      292.22    264.79 o 
 -10   1   9      861.63      972.84    165.58 o 
  -9   1   9      641.43      723.43    138.86 o 
  -8   1   9       72.55       93.40     67.96 o 
  -7   1   9      417.16      432.40     80.29 o 
  -6   1   9     2719.49     2684.11    148.77 o 
  -5   1   9     1554.36     1614.82    115.15 o 
  -4   1   9      158.57      172.61     56.45 o 
  -3   1   9        4.41       20.19     22.22 o 
  -2   1   9      376.15      456.23     36.02 o 
  -1   1   9     1959.47     1865.38    114.37 o 
   0   1   9      198.80      206.03     38.09 o 
   1   1   9     1102.05     1056.74     57.39 o 
   2   1   9      902.09      892.26     81.81 o 
   3   1   9      755.81     1000.19    166.26 o 
   4   1   9      303.77      316.35    176.89 o 
   5   1   9      214.48       39.67    163.12 o 
   6   1   9      985.87      822.55    195.02 o 
   7   1   9      815.60      360.80    208.42 o 
   8   1   9      343.01      187.25    224.03 o 
   9   1   9      157.10     -316.81    316.81 o 
 -10   2   9      385.58      447.65    201.73 o 
  -9   2   9       70.87       67.31    103.29 o 
  -8   2   9      174.97      196.02     83.53 o 
  -7   2   9     3286.14     3057.90    163.97 o 
  -6   2   9     6836.90     6815.74    225.10 o 
  -5   2   9     4266.11     4720.44    181.98 o 
  -4   2   9     1518.97     1600.85    112.79 o 
  -3   2   9     5985.59     6063.18    149.30 o 
  -2   2   9    30360.25    29012.44    419.88 o 
  -1   2   9    25079.02    25079.17    286.59 o 
   0   2   9     3589.48     3684.54    146.40 o 
   1   2   9     3160.59     3640.30    305.98 o 
   2   2   9    13269.24    13135.93    238.54 o 
   3   2   9    17194.13    16743.54    507.46 o 
   4   2   9     5177.00     5119.29    240.66 o 
   5   2   9      142.98       55.18    125.78 o 
   6   2   9     1239.52     1178.86    165.80 o 
   7   2   9     3253.94     2904.22    348.81 o 
   8   2   9      724.79      607.62    297.56 o 
 -10   3   9     1792.19     1632.35    283.06 o 
  -9   3   9      710.24      676.18    139.64 o 
  -8   3   9      568.20      494.73    169.92 o 
  -7   3   9     3776.89     3677.16    177.59 o 
  -6   3   9     5887.61     5764.57    206.26 o 
  -5   3   9     2386.32     2297.47    133.00 o 
  -4   3   9      192.40      190.51     59.53 o 
  -3   3   9      188.38      195.93     42.63 o 
  -2   3   9     2542.67     2662.18    109.05 o 
  -1   3   9      971.89      865.07    110.93 o 
   0   3   9     1226.95     1182.69    103.40 o 
   1   3   9      577.36      646.34     87.34 o 
   2   3   9       16.37       26.42     39.32 o 
   3   3   9      851.02      962.67     84.48 o 
   4   3   9     2454.11     2593.60    153.77 o 
   5   3   9     2322.38     2312.33    183.66 o 
   6   3   9     1069.06      971.34    192.04 o 
   7   3   9     1035.85     1138.02    558.38 o 
   8   3   9     2154.14     2330.74    456.29 o 
 -10   4   9      254.38      225.38    210.14 o 
  -9   4   9      282.25      213.10    124.47 o 
  -8   4   9       93.99      107.76    120.79 o 
  -7   4   9       35.81       64.62     60.13 o 
  -6   4   9     1260.49     1339.65    112.90 o 
  -5   4   9     3537.57     3561.16    162.31 o 
  -4   4   9     1594.77     1655.93    118.48 o 
  -3   4   9     1791.46     1737.23    131.12 o 
  -2   4   9     4872.76     4972.06    196.20 o 
  -1   4   9     6488.73     5882.46    273.66 o 
   0   4   9     4074.65     4341.20    184.45 o 
   1   4   9     1841.67     2007.43    127.57 o 
   2   4   9     3826.37     3693.07    169.91 o 
   3   4   9     4609.12     4679.74    174.08 o 
   4   4   9      849.39      994.33    103.44 o 
   5   4   9      352.06      433.35    112.14 o 
   6   4   9     1109.10      558.96    309.78 o 
   7   4   9      665.84      574.85    321.57 o 
   8   4   9        7.12      -71.30    298.22 o 
  -9   5   9      141.40       97.70    108.28 o 
  -8   5   9        6.55      -40.02    128.64 o 
  -7   5   9      816.33     1024.71    186.36 o 
  -6   5   9      179.66      290.09     73.99 o 
  -5   5   9     2421.71     2240.35    136.87 o 
  -4   5   9     2169.03     2138.35    135.64 o 
  -3   5   9     4265.74     4389.78    161.19 o 
  -2   5   9     6334.22     6223.23    310.14 o 
  -1   5   9     2037.38     1923.54    126.07 o 
   0   5   9     5445.19     5533.57    176.22 o 
   1   5   9      466.50      454.55     78.58 o 
   2   5   9     4952.02     5169.41    196.65 o 
   3   5   9      151.05       68.88     97.09 o 
   4   5   9     7005.51     6848.01    206.60 o 
   5   5   9       70.10       98.75    132.72 o 
   6   5   9     3724.09     3689.27    351.35 o 
   7   5   9      179.74      176.40    229.28 o 
   8   5   9      850.24      520.35    260.43 o 
  -9   6   9        5.66       52.80    115.18 o 
  -8   6   9     1168.66     1355.27    223.50 o 
  -7   6   9     2657.93     2733.32    272.37 o 
  -6   6   9     1076.76     1120.91     95.74 o 
  -5   6   9      387.75      335.82     72.00 o 
  -4   6   9      354.13      365.29     80.41 o 
  -3   6   9     3673.33     3520.33    157.54 o 
  -2   6   9     6558.05     6429.44    238.57 o 
  -1   6   9     1755.58     1732.26    132.68 o 
   0   6   9     2582.16     2805.78    109.37 o 
   1   6   9     5966.61     5890.95    143.60 o 
   2   6   9     3635.75     3563.99    165.06 o 
   3   6   9     1935.26     1895.45    126.46 o 
   4   6   9      888.55      832.59    282.99 o 
   5   6   9      386.03      460.62    246.52 o 
   6   6   9      506.22      160.87    239.16 o 
   7   6   9      317.86      -32.07    276.82 o 
   8   6   9      451.56      -48.11    341.07 o 
  -8   7   9     2344.49     2726.11    291.82 o 
  -7   7   9      685.49      938.95    193.31 o 
  -6   7   9      159.82      151.36     74.32 o 
  -5   7   9     3078.42     2968.92    165.41 o 
  -4   7   9     5972.36     5843.81    234.80 o 
  -3   7   9      317.96      377.28     74.54 o 
  -2   7   9      673.17      600.83     87.19 o 
  -1   7   9       78.44      140.66     58.29 o 
   0   7   9     1866.45     1851.58    109.64 o 
   1   7   9      133.37      167.31     45.03 o 
   2   7   9     4370.27     4150.71    180.54 o 
   3   7   9      639.94      707.89     89.70 o 
   4   7   9       69.68       -7.25    271.89 o 
   5   7   9     1165.00      828.92    272.70 o 
   6   7   9     4773.28     4271.65    523.07 o 
   7   7   9     1684.63     1290.18    345.48 o 
  -8   8   9     1238.77     1303.64    229.83 o 
  -7   8   9     1631.32     1567.70    220.08 o 
  -6   8   9      591.49      579.78    138.08 o 
  -5   8   9     1279.33     1415.28    104.18 o 
  -4   8   9    10540.15    10229.96    296.76 o 
  -3   8   9    11985.32    11737.97    439.16 o 
  -2   8   9     1499.27     1571.45    135.83 o 
  -1   8   9     1520.10     1701.83    128.99 o 
   0   8   9    13090.48    12822.28    246.62 o 
   1   8   9    19021.03    19319.92    292.29 o 
   2   8   9     4463.43     4738.21    194.53 o 
   3   8   9       57.06       18.03    197.58 o 
   4   8   9     2473.41     2503.74    402.41 o 
   5   8   9     7426.30     6863.33    648.33 o 
   6   8   9     1274.53      854.63    320.55 o 
   7   8   9       12.06     -322.26    322.26 o 
  -8   9   9     2388.32     2526.48    289.47 o 
  -7   9   9      624.64      775.06    179.54 o 
  -6   9   9       24.05      104.55    110.72 o 
  -5   9   9       76.59      183.95    120.55 o 
  -4   9   9     3269.88     3364.01    142.31 o 
  -3   9   9     3238.83     3102.08    205.30 o 
  -2   9   9      404.72      318.18     83.29 o 
  -1   9   9     1530.31     1512.81    107.88 o 
   0   9   9      148.47      170.23     56.13 o 
   1   9   9      362.27      406.82     60.81 o 
   2   9   9      192.30      237.95     54.26 o 
   3   9   9      874.57      898.72    245.05 o 
   4   9   9      455.93      229.62    202.76 o 
   5   9   9      354.41      -95.98    317.81 o 
   6   9   9      863.18      305.88    279.24 o 
   7   9   9      565.50      154.30    303.86 o 
  -8  10   9        2.62       30.51    155.66 o 
  -7  10   9       11.56       64.81    127.56 o 
  -6  10   9       25.69        8.48    118.28 o 
  -5  10   9      179.07      146.48    103.03 o 
  -4  10   9       12.65       14.69     70.26 o 
  -3  10   9      254.48      218.35     63.75 o 
  -2  10   9       71.26       80.04     54.25 o 
  -1  10   9      699.11      620.06     84.12 o 
   0  10   9       52.79       42.40     53.59 o 
   1  10   9     1326.57     1319.84     97.99 o 
   2  10   9        9.88       31.13     49.27 o 
   3  10   9      827.32      782.01     99.68 o 
   4  10   9       84.72     -288.55    288.55 o 
   5  10   9      272.21     -352.29    352.29 o 
   6  10   9       20.97     -351.27    351.27 o 
  -7  11   9      466.74      510.26    164.72 o 
  -6  11   9     1421.94     1363.45    199.72 o 
  -5  11   9      120.01       83.07     99.15 o 
  -4  11   9      134.57       70.66     77.51 o 
  -3  11   9      214.24      252.57     85.01 o 
  -2  11   9     1195.93     1185.91    109.54 o 
  -1  11   9       14.43       51.47     54.96 o 
   0  11   9     1047.77     1108.03     85.08 o 
   1  11   9       90.55      104.86     59.71 o 
   2  11   9      789.78      886.98     87.56 o 
   3  11   9        2.76     -256.45    256.45 o 
   4  11   9     1516.72      914.58    238.29 o 
   5  11   9      441.58      272.66    256.25 o 
   6  11   9        2.58     -374.95    374.95 o 
  -7  12   9       70.56        2.02    135.59 o 
  -6  12   9      204.61      200.10    133.55 o 
  -5  12   9     3956.30     3227.94    459.95 o 
  -4  12   9     6550.44     6221.87    282.87 o 
  -3  12   9     1137.48     1140.93    124.89 o 
  -2  12   9      398.21      499.75     81.00 o 
  -1  12   9     4936.44     4544.62    271.14 o 
   0  12   9    10134.67     9637.32    272.69 o 
   1  12   9     5126.59     5327.62    255.57 o 
   2  12   9      982.18     1100.64    139.86 o 
   3  12   9     1375.90     1384.03    253.05 o 
   4  12   9     2702.42     2383.41    386.57 o 
   5  12   9     1403.02      905.14    275.40 o 
  -6  13   9      826.88      798.50    183.72 o 
  -5  13   9      900.37      703.77    236.66 o 
  -4  13   9      420.96      420.69    118.20 o 
  -3  13   9      413.89      362.57     89.88 o 
  -2  13   9      583.82      576.27    171.07 o 
  -1  13   9       28.46       49.96    114.14 o 
   0  13   9      393.28      466.10     87.29 o 
   1  13   9      151.80      345.06    106.44 o 
   2  13   9        8.55       67.21     91.47 o 
   3  13   9      190.12     -204.45    204.45 o 
   4  13   9     1341.44     1028.22    248.89 o 
   5  13   9     1177.47      299.54    264.84 o 
  -6  14   9       52.70      113.93    141.31 o 
  -5  14   9     1507.92     1195.50    295.43 o 
  -4  14   9     1918.91     1716.84    303.57 o 
  -3  14   9      274.71      382.43    191.22 o 
  -2  14   9       45.42       29.97    124.95 o 
  -1  14   9     2098.17     2104.69    204.76 o 
   0  14   9     3256.50     3395.41    241.62 o 
   1  14   9      259.56      445.78    114.69 o 
   2  14   9       91.25      131.90     94.07 o 
   3  14   9     1019.52      973.20    225.74 o 
   4  14   9     1225.34      894.30    249.89 o 
  -4  15   9       12.44      -76.56    189.69 o 
  -3  15   9      671.27      877.57    217.28 o 
  -2  15   9        2.57      -71.57    124.42 o 
  -1  15   9      673.78      757.93    150.73 o 
   0  15   9      158.79      181.18     99.26 o 
   1  15   9      593.24      659.31    104.33 o 
   2  15   9      455.15      456.13    121.99 o 
   3  15   9      112.46      227.57    151.49 o 
  -2  16   9      918.87      880.31    248.32 o 
  -1  16   9      175.80      227.69    161.27 o 
   0  16   9      301.82      429.09    134.29 o 
   1  16   9     1304.04     1264.37    225.59 o 
 -10   0  10      461.16      373.01    186.52 o 
  -9   0  10     1328.76     1392.04    231.78 o 
  -8   0  10      713.16      665.66    152.78 o 
  -7   0  10        2.74        2.97    105.66 o 
  -6   0  10      398.93      444.32    119.89 o 
  -5   0  10     1162.64     1213.02    157.60 o 
  -4   0  10      336.81      377.73     97.95 o 
  -3   0  10     4375.87     4418.27    136.00 o 
  -2   0  10     1239.80     1162.19    144.20 o 
  -1   0  10      234.71      418.69    101.22 o 
   0   0  10     1611.99     1478.86    162.85 o 
   1   0  10    13834.35    12775.44    361.10 o 
   2   0  10    11787.50    11316.69    640.63 o 
   3   0  10     2766.15     3045.55    340.77 o 
   4   0  10      534.33      938.29    241.33 o 
   5   0  10     3228.30     3687.29    443.04 o 
   6   0  10     8436.85     9385.58    761.32 o 
   7   0  10     4137.59     3551.07    517.77 o 
   8   0  10      622.36      262.96    320.76 o 
   9   0  10      236.61     -230.17    400.45 o 
 -10   1  10      153.86      272.08    201.99 o 
  -9   1  10      468.98      405.33    120.75 o 
  -8   1  10     2343.36     2177.18    156.13 o 
  -7   1  10     3451.11     3224.44    179.69 o 
  -6   1  10     2760.67     2702.25    156.82 o 
  -5   1  10     2958.48     2910.35    154.75 o 
  -4   1  10     6228.79     6140.00    208.93 o 
  -3   1  10     9902.73     9947.17    146.19 o 
  -2   1  10     9019.79     8489.97    311.68 o 
  -1   1  10     5463.58     5499.81    203.46 o 
   0   1  10     2636.63     2701.76    155.57 o 
   1   1  10     3601.67     3532.82    203.84 o 
   2   1  10     8261.35     8305.83    218.34 o 
   3   1  10     4712.96     4816.39    161.50 o 
   4   1  10       36.92      127.59    106.34 o 
   5   1  10       31.95       57.58    170.31 o 
   6   1  10      558.45      418.03    177.24 o 
   7   1  10      384.81      361.73    220.12 o 
   8   1  10       53.70     -145.76    239.57 o 
 -10   2  10       35.94       -1.13    159.15 o 
  -9   2  10      219.56      110.53    103.08 o 
  -8   2  10       75.53      146.66     73.39 o 
  -7   2  10      113.11      197.85     85.61 o 
  -6   2  10       26.60       35.45     65.99 o 
  -5   2  10      698.17      687.76     89.83 o 
  -4   2  10      314.92      287.25     67.18 o 
  -3   2  10       64.54      145.42     54.28 o 
  -2   2  10      183.39      185.95     33.36 o 
  -1   2  10      992.29      968.87     72.10 o 
   0   2  10      412.64      477.51     62.81 o 
   1   2  10      134.81      124.23     66.60 o 
   2   2  10      971.67      926.40     70.87 o 
   3   2  10      826.55      855.27     75.52 o 
   4   2  10      241.09      242.23     75.17 o 
   5   2  10        2.18      -24.82     95.10 o 
   6   2  10       95.80      -65.57    104.32 o 
   7   2  10     1475.21     1224.89    292.24 o 
   8   2  10      409.27      362.43    229.43 o 
 -10   3  10      318.99      261.46    208.78 o 
  -9   3  10      178.83      204.67    122.45 o 
  -8   3  10        8.95      -67.74    126.43 o 
  -7   3  10      636.62      744.45    104.10 o 
  -6   3  10     1506.07     1616.07    129.60 o 
  -5   3  10        2.55       61.75     67.02 o 
  -4   3  10       52.68       16.25     55.94 o 
  -3   3  10     3403.63     3448.81    168.32 o 
  -2   3  10     8870.54     9016.24    265.99 o 
  -1   3  10      748.99      715.29     69.74 o 
   0   3  10     1241.70     1294.08     97.84 o 
   1   3  10       60.91      194.71     75.22 o 
   2   3  10     3369.72     3373.33    136.87 o 
   3   3  10     1552.57     1703.65     99.77 o 
   4   3  10        6.25      -34.35     66.45 o 
   5   3  10      106.75      128.31     83.42 o 
   6   3  10       63.48      -10.85    238.93 o 
   7   3  10      280.77      -55.37    568.27 o 
   8   3  10       18.59      -50.42    351.60 o 
 -10   4  10      403.56      395.52    205.24 o 
  -9   4  10       13.60      -69.31    102.27 o 
  -8   4  10      203.42      318.20    172.15 o 
  -7   4  10      810.09      708.04    101.65 o 
  -6   4  10      361.99      364.59     87.09 o 
  -5   4  10       16.87       14.14     60.76 o 
  -4   4  10      886.44      968.13    137.85 o 
  -3   4  10      309.33      361.57     78.11 o 
  -2   4  10        5.59       47.22     50.96 o 
  -1   4  10      296.27      325.36     27.82 o 
   0   4  10     1675.65     1765.31    133.08 o 
   1   4  10     6131.26     6274.47    226.76 o 
   2   4  10     7502.47     7752.49    252.35 o 
   3   4  10     1007.25     1082.10    116.43 o 
   4   4  10      676.53      718.11    131.96 o 
   5   4  10     3362.17     3498.69    178.90 o 
   6   4  10     2175.35     2035.12    275.36 o 
   7   4  10      853.14      511.86    305.30 o 
   8   4  10      630.86     -269.99    414.86 o 
  -9   5  10      720.79      818.75    164.26 o 
  -8   5  10     1395.63     1669.67    249.12 o 
  -7   5  10     4025.54     4308.79    228.88 o 
  -6   5  10     7262.61     6908.79    367.35 o 
  -5   5  10     3725.19     3938.93    188.27 o 
  -4   5  10     2904.50     3103.54    170.35 o 
  -3   5  10    15422.46    15612.53    368.99 o 
  -2   5  10    16310.89    16805.60    514.53 o 
  -1   5  10     4089.65     3995.02    121.87 o 
   0   5  10     3090.60     3005.03    162.07 o 
   1   5  10     5312.12     5318.70    207.08 o 
   2   5  10     6854.15     6882.17    235.78 o 
   3   5  10     3632.33     3611.52    178.13 o 
   4   5  10      495.93      414.87     85.41 o 
   5   5  10      841.88      900.05     98.60 o 
   6   5  10      270.08     -113.96    338.88 o 
   7   5  10       19.46     -359.61    359.61 o 
  -9   6  10      156.29      239.05    133.36 o 
  -8   6  10     1115.26     1240.71    229.89 o 
  -7   6  10     1387.31     1225.71    198.23 o 
  -6   6  10      150.63      225.54     76.31 o 
  -5   6  10      626.74      600.94     96.41 o 
  -4   6  10      713.12      779.40    104.77 o 
  -3   6  10      574.95      544.98     83.79 o 
  -2   6  10     2284.58     2061.43    141.98 o 
  -1   6  10     6219.96     6192.17    202.37 o 
   0   6  10      725.69      752.11     59.21 o 
   1   6  10       34.08       75.73     64.25 o 
   2   6  10     2440.62     2408.96    164.30 o 
   3   6  10     7682.64     7976.13    254.05 o 
   4   6  10     3447.11     3551.86    233.18 o 
   5   6  10      998.56      188.31    298.73 o 
   6   6  10     1067.13     1116.27    321.62 o 
   7   6  10     1445.46      995.68    332.76 o 
  -8   7  10       25.40       51.00    140.51 o 
  -7   7  10      500.28      378.15    156.54 o 
  -6   7  10     1044.85     1172.42    104.37 o 
  -5   7  10      502.63      393.78     90.67 o 
  -4   7  10      243.10      287.99     89.40 o 
  -3   7  10      201.26      126.80     73.07 o 
  -2   7  10     1120.07     1078.57    116.42 o 
  -1   7  10      855.89      971.82     77.52 o 
   0   7  10      690.05      694.85     71.91 o 
   1   7  10     2288.24     2274.14    142.99 o 
   2   7  10      131.43      101.88     67.33 o 
   3   7  10      635.80      667.15     93.43 o 
   4   7  10       56.42       17.21    262.50 o 
   5   7  10      348.76      225.44    244.34 o 
   6   7  10       49.41     -329.40    329.40 o 
   7   7  10       29.03     -347.10    347.10 o 
  -8   8  10      200.27      357.16    168.82 o 
  -7   8  10       35.31       22.18    112.08 o 
  -6   8  10      678.20      827.23    171.06 o 
  -5   8  10      528.80      646.98     85.22 o 
  -4   8  10     2733.97     2750.50    163.84 o 
  -3   8  10     3589.73     3330.19    176.48 o 
  -2   8  10     1803.81     1773.85    144.39 o 
  -1   8  10     2594.48     2568.97    124.76 o 
   0   8  10     1246.65     1386.24     88.79 o 
   1   8  10     3828.02     3973.85    136.50 o 
   2   8  10      312.62      350.32     77.93 o 
   3   8  10      583.38      552.67     87.84 o 
   4   8  10      113.02     -335.60    335.60 o 
   5   8  10     1916.79     1489.00    330.88 o 
   6   8  10       95.46     -349.97    349.97 o 
  -8   9  10     1994.27     2048.94    272.40 o 
  -7   9  10      195.56      229.64    129.10 o 
  -6   9  10      203.64      234.98    116.46 o 
  -5   9  10     5486.72     5318.18    250.57 o 
  -4   9  10     7382.79     7413.73    298.54 o 
  -3   9  10     1334.74     1365.62    145.69 o 
  -2   9  10     1248.37     1035.18    121.46 o 
  -1   9  10     6783.02     6721.74    277.17 o 
   0   9  10     7891.13     7746.97    200.80 o 
   1   9  10      838.52      905.35     78.57 o 
   2   9  10        2.41       53.64     65.98 o 
   3   9  10     1595.89     1733.47    252.75 o 
   4   9  10     2947.51     2775.54    393.20 o 
   5   9  10      322.95       19.85    280.48 o 
   6   9  10        3.62     -349.00    349.00 o 
  -7  10  10       12.73       79.42    140.40 o 
  -6  10  10      715.47      734.25    164.98 o 
  -5  10  10      154.85      226.95    119.46 o 
  -4  10  10      366.93      337.27    101.50 o 
  -3  10  10      472.02      518.14     79.39 o 
  -2  10  10       43.25       78.17     70.81 o 
  -1  10  10      246.13      288.83     69.49 o 
   0  10  10     3938.37     4002.42    136.97 o 
   1  10  10     3387.40     3431.03    142.46 o 
   2  10  10      185.29      156.29     71.76 o 
   3  10  10     1659.74     1626.25    290.11 o 
   4  10  10     6211.80     5898.21    540.28 o 
   5  10  10     3302.37     3278.46    456.35 o 
   6  10  10      520.19        8.92    342.09 o 
  -7  11  10      108.64      189.71    149.64 o 
  -6  11  10      441.28      452.04    156.42 o 
  -5  11  10     5616.51     5318.94    319.97 o 
  -4  11  10     7842.13     7263.35    255.45 o 
  -3  11  10      227.75      279.71     83.68 o 
  -2  11  10       23.66       68.22     51.57 o 
  -1  11  10     6432.90     6398.80    161.08 o 
   0  11  10    10558.16    10192.63    346.08 o 
   1  11  10     1095.32     1176.22     99.68 o 
   2  11  10      303.13      335.33     68.88 o 
   3  11  10      183.87      -26.35    197.23 o 
   4  11  10     3362.68     3066.46    395.57 o 
   5  11  10      829.71      368.28    245.08 o 
  -7  12  10        2.38       13.30    142.26 o 
  -6  12  10      731.91      605.19    164.71 o 
  -5  12  10      399.63      245.36    129.13 o 
  -4  12  10      475.40      481.93    108.66 o 
  -3  12  10      395.60      427.83     95.29 o 
  -2  12  10      341.28      289.81     70.43 o 
  -1  12  10       95.23      120.46     93.28 o 
   0  12  10     1107.10     1143.66    106.16 o 
   1  12  10      906.31      951.51    178.52 o 
   2  12  10      115.23      215.28     89.37 o 
   3  12  10       12.86     -195.12    195.12 o 
   4  12  10     1719.45     1459.98    292.40 o 
   5  12  10     1370.51      804.63    265.01 o 
  -6  13  10      721.13      513.37    164.86 o 
  -5  13  10        9.32       43.23    112.39 o 
  -4  13  10       65.06       56.23     85.68 o 
  -3  13  10      793.66      996.51    231.71 o 
  -2  13  10      342.60      123.68    151.63 o 
  -1  13  10       15.21       46.45     89.37 o 
   0  13  10        5.03      113.38     93.72 o 
   1  13  10     1118.01     1075.62    135.01 o 
   2  13  10      904.26      926.02    133.10 o 
   3  13  10        5.25       52.50    152.24 o 
   4  13  10        2.54     -229.93    229.93 o 
  -5  14  10      277.20      -79.78    237.63 o 
  -4  14  10      603.47      507.33    195.53 o 
  -3  14  10      705.28      969.25    231.49 o 
  -2  14  10     1458.45     1207.24    174.32 o 
  -1  14  10     3938.44     3451.00    407.85 o 
   0  14  10       66.04       38.73     84.38 o 
   1  14  10      267.91      374.60    143.94 o 
   2  14  10      800.78      822.61    186.27 o 
   3  14  10     3523.73     3342.75    347.47 o 
   4  14  10     1020.25      960.02    250.44 o 
  -4  15  10     1521.13     1428.34    270.45 o 
  -3  15  10     2259.12     2350.03    307.07 o 
  -2  15  10     2040.94     2081.68    267.80 o 
  -1  15  10     1164.76     1122.17    206.86 o 
   0  15  10     2077.87     1957.42    249.39 o 
   1  15  10     3116.45     3481.20    367.30 o 
   2  15  10      970.43      890.48    196.57 o 
   3  15  10       24.53      105.33    164.01 o 
  -2  16  10      704.71      731.95    193.79 o 
  -1  16  10      615.13      809.36    198.75 o 
   0  16  10      134.53      136.98    128.18 o 
  -9   1  11       13.79      116.46    101.69 o 
  -8   1  11       32.51      175.01     90.67 o 
  -7   1  11      108.99      293.04     91.03 o 
  -6   1  11       76.53       81.68     68.73 o 
  -5   1  11       11.46       94.21     67.31 o 
  -4   1  11     3552.59     3888.19    144.70 o 
  -3   1  11     3694.73     3698.13     92.62 o 
  -2   1  11      674.55      603.52     88.56 o 
  -1   1  11      418.19      471.48     91.18 o 
   0   1  11     3562.60     3408.28    186.56 o 
   1   1  11    10324.40    10426.95    400.89 o 
   2   1  11     3582.12     3635.73    129.15 o 
   3   1  11       13.89        0.35     74.09 o 
   4   1  11      569.29      536.98    103.86 o 
   5   1  11     3451.08     3649.27    228.24 o 
   6   1  11     2890.34     3136.97    227.64 o 
   7   1  11      756.99      494.99    183.43 o 
   8   1  11        4.89      -19.96    212.45 o 
  -9   2  11     1730.52     1766.33    195.33 o 
  -8   2  11     4705.58     4490.20    259.79 o 
  -7   2  11     5306.80     5250.04    231.81 o 
  -6   2  11     2035.17     2148.01    181.65 o 
  -5   2  11      671.88      666.78     97.55 o 
  -4   2  11     6700.58     6630.73    225.84 o 
  -3   2  11    13613.13    13625.70    201.26 o 
  -2   2  11     4316.23     4187.65    190.98 o 
  -1   2  11      317.43      179.01     69.54 o 
   0   2  11      345.40      423.72     55.68 o 
   1   2  11     3462.80     3376.21    197.35 o 
   2   2  11     4158.40     4034.09    186.22 o 
   3   2  11        6.10       37.38     67.13 o 
   4   2  11     1148.22     1151.74    124.60 o 
   5   2  11      156.01      117.86     88.85 o 
   6   2  11       21.23       31.24     96.40 o 
   7   2  11        7.31     -128.09    333.50 o 
   8   2  11      154.40     -384.82    414.38 o 
  -9   3  11      350.58      252.90    114.68 o 
  -8   3  11        6.63      144.38     98.82 o 
  -7   3  11      979.47     1127.28    123.85 o 
  -6   3  11      437.99      512.74     98.42 o 
  -5   3  11       66.55       41.51     66.20 o 
  -4   3  11     1623.95     1579.95    133.04 o 
  -3   3  11     9020.43     8986.90    277.17 o 
  -2   3  11     7071.84     6821.01    350.88 o 
  -1   3  11      583.61      547.80     65.96 o 
   0   3  11     3023.49     2938.97    277.55 o 
   1   3  11    17359.61    17047.89    397.45 o 
   2   3  11    12887.67    12865.40    344.25 o 
   3   3  11     2285.56     2176.68    142.95 o 
   4   3  11     1264.77     1145.32    114.74 o 
   5   3  11     5521.01     5420.25    240.39 o 
   6   3  11     6732.58     7213.80    472.16 o 
   7   3  11      980.33      843.99    372.33 o 
   8   3  11        1.04     -438.96    438.96 o 
  -9   4  11      825.31      839.74    189.80 o 
  -8   4  11     1985.34     1980.80    269.55 o 
  -7   4  11      749.87      977.49    119.75 o 
  -6   4  11       61.47      174.65     80.56 o 
  -5   4  11     2644.71     2780.01    168.18 o 
  -4   4  11     6132.77     6232.41    240.55 o 
  -3   4  11     1198.33     1353.92    181.72 o 
  -2   4  11       25.86       85.52     56.51 o 
  -1   4  11      973.21     1009.47     97.66 o 
   0   4  11     5387.60     5554.65    198.82 o 
   1   4  11     1321.12     1306.41    212.63 o 
   2   4  11     1646.67     1465.45    128.49 o 
   3   4  11      737.46      770.72    147.63 o 
   4   4  11      672.93      746.64     99.84 o 
   5   4  11      534.23      526.14     98.88 o 
   6   4  11      135.84     -238.15    409.83 o 
   7   4  11      943.35      586.38    255.25 o 
  -9   5  11      915.62      811.98    233.63 o 
  -8   5  11      319.02      294.80    178.13 o 
  -7   5  11      883.98     1004.60    185.20 o 
  -6   5  11      788.35      900.88    113.99 o 
  -5   5  11     2039.99     2068.28    162.55 o 
  -4   5  11     2685.76     2725.72    173.56 o 
  -3   5  11     1493.52     1467.95    135.36 o 
  -2   5  11     4113.19     4155.15    172.35 o 
  -1   5  11        6.97       14.70     35.45 o 
   0   5  11     3353.02     3445.71    232.95 o 
   1   5  11      754.25      740.91     97.90 o 
   2   5  11     1559.21     1532.57    129.10 o 
   3   5  11      706.22      702.24     99.56 o 
   4   5  11      290.24      304.91     76.57 o 
   5   5  11       57.08      -10.25    348.30 o 
   7   5  11        5.31     -329.43    329.43 o 
  -9   6  11      181.93     -124.22    204.44 o 
  -8   6  11       19.46       58.69    141.45 o 
  -7   6  11     1919.37     1847.60    169.23 o 
  -6   6  11     3927.40     4159.98    242.85 o 
  -5   6  11      747.48      696.15    148.40 o 
  -4   6  11       17.38       82.55     84.50 o 
  -3   6  11     1515.57     1565.37    120.43 o 
  -2   6  11     8137.46     8065.83    403.86 o 
  -1   6  11     1074.21     1120.79     68.92 o 
   0   6  11     2577.30     2669.48    133.37 o 
   1   6  11        4.40       58.85     67.97 o 
   2   6  11     6422.31     6330.26    236.20 o 
   3   6  11     2005.85     2093.93    143.36 o 
   4   6  11     1313.76     1309.93    167.91 o 
   5   6  11     2411.71     2424.24    377.21 o 
   6   6  11       37.69     -407.75    407.75 o 
   7   6  11     1016.51       75.66    343.74 o 
  -8   7  11      126.67      215.88    154.18 o 
  -7   7  11      362.29      292.93    171.39 o 
  -6   7  11       67.04      181.64     96.71 o 
  -5   7  11     4405.21     4275.93    223.40 o 
  -4   7  11     2537.27     2552.38    182.13 o 
  -3   7  11        5.63       20.02     68.62 o 
  -2   7  11     1136.21     1136.14    163.92 o 
  -1   7  11    13389.94    13450.87    316.90 o 
   0   7  11    12885.38    12440.92    196.60 o 
   1   7  11     1437.44     1485.79    146.35 o 
   2   7  11      741.49      889.21    112.17 o 
   3   7  11     6049.47     6137.04    234.90 o 
   4   7  11     7206.77     7523.45    261.21 o 
   5   7  11     1640.71     1080.35    275.62 o 
   6   7  11      383.98     -244.40    352.37 o 
  -8   8  11      245.45      302.07    190.66 o 
  -7   8  11     1491.96     1441.35    216.34 o 
  -6   8  11     7911.70     7804.12    324.70 o 
  -5   8  11     5850.16     5979.13    437.00 o 
  -4   8  11      436.98      465.91    107.71 o 
  -3   8  11      556.74      505.14     87.76 o 
  -2   8  11     3772.21     3770.94    203.48 o 
  -1   8  11     5131.85     5190.90    164.89 o 
   0   8  11     1654.10     1616.68     81.85 o 
   1   8  11       22.25      106.37     69.13 o 
   2   8  11      144.64      195.08     72.76 o 
   3   8  11      570.43      593.03     95.00 o 
   4   8  11        0.12       -5.68    190.67 o 
   5   8  11      249.65      -92.00    267.16 o 
   6   8  11      334.11     -273.76    326.81 o 
  -7   9  11      259.00      225.89    138.49 o 
  -6   9  11      612.96      538.84    154.50 o 
  -5   9  11     2092.03     2156.95    138.76 o 
  -4   9  11       31.69      -19.76     81.61 o 
  -3   9  11      784.77      693.44    119.68 o 
  -2   9  11     1039.78      949.01    121.20 o 
  -1   9  11    10657.12    10344.08    243.51 o 
   0   9  11     2495.15     2453.88    104.19 o 
   1   9  11      642.07      641.77     71.37 o 
   2   9  11      247.00      294.71     81.70 o 
   3   9  11     7936.83     8439.11    275.34 o 
   4   9  11     4798.87     4690.83    478.83 o 
   5   9  11       15.50     -237.31    245.15 o 
   6   9  11      280.70     -312.55    362.78 o 
  -7  10  11       23.75      -35.19    133.64 o 
  -6  10  11      637.96      498.76    150.08 o 
  -5  10  11      291.89      294.78    128.63 o 
  -4  10  11      418.52      216.58     80.70 o 
  -3  10  11      172.53      235.43    100.15 o 
  -2  10  11      815.43      876.82    117.78 o 
  -1  10  11      377.11      395.41     70.88 o 
   0  10  11      544.07      619.72     65.52 o 
   1  10  11      558.20      594.87     73.72 o 
   2  10  11        9.54       89.73     78.57 o 
   3  10  11      149.94       90.55    164.77 o 
   4  10  11        1.30     -170.34    225.16 o 
   5  10  11      184.52     -109.34    259.71 o 
  -7  11  11      913.85      972.53    196.85 o 
  -6  11  11      195.94      160.38    137.00 o 
  -5  11  11      134.89      116.57    120.40 o 
  -4  11  11      205.09      165.01    103.09 o 
  -3  11  11     2035.02     2103.49    128.84 o 
  -2  11  11     1480.15     1390.23     99.08 o 
  -1  11  11      377.63      384.61     77.62 o 
   0  11  11      362.75      418.40     76.74 o 
   1  11  11     1633.46     1687.49    109.59 o 
   2  11  11     1617.64     1648.96    143.42 o 
   3  11  11      478.41      471.04    195.42 o 
   4  11  11      706.82      828.29    216.52 o 
   5  11  11      925.24      612.52    241.21 o 
  -6  12  11      779.03      720.17    175.37 o 
  -5  12  11     3758.18     3677.75    280.70 o 
  -4  12  11     4418.73     4097.10    227.92 o 
  -3  12  11      380.66      397.24     87.70 o 
  -2  12  11        9.62     -131.44    131.44 o 
  -1  12  11     2391.60     2262.86    143.58 o 
   0  12  11     4935.54     4719.95    223.06 o 
   1  12  11      246.13      325.36     89.52 o 
   2  12  11      936.40     1257.68    224.41 o 
   3  12  11       56.50      -37.71    167.77 o 
   4  12  11     1097.70     1172.41    275.54 o 
  -6  13  11      220.63      137.39    135.04 o 
  -5  13  11       14.08       52.57    108.99 o 
  -4  13  11      225.74      127.37    167.46 o 
  -3  13  11     2028.51     1897.43    274.98 o 
  -2  13  11     2436.18     2307.28    266.50 o 
  -1  13  11     1223.03      876.93    177.71 o 
   0  13  11     1462.62     1442.26    202.99 o 
   1  13  11     2077.25     2125.79    243.51 o 
   2  13  11     2187.81     2409.13    279.74 o 
   3  13  11     2553.42     2770.66    322.54 o 
   4  13  11     1860.36     1975.37    314.28 o 
  -4  14  11     1190.60     1180.18    252.41 o 
  -3  14  11      288.26      532.86    180.92 o 
  -2  14  11       95.04      154.31    129.05 o 
  -1  14  11      361.47      276.30    137.64 o 
   0  14  11      762.09      781.41    182.28 o 
   1  14  11       55.47      199.27     94.87 o 
   2  14  11       93.64      313.29    167.66 o 
   3  14  11       35.06       17.20    149.45 o 
  -3  15  11      190.08      191.66    154.30 o 
  -2  15  11      824.51      654.21    170.80 o 
  -1  15  11      514.71      351.93    137.21 o 
   0  15  11      566.87      573.99    172.21 o 
   1  15  11      784.61      898.35    128.43 o 
   2  15  11       13.36      232.18    149.71 o 
  -9   0  12       72.24       35.38    153.36 o 
  -8   0  12     4380.53     4735.36    336.22 o 
  -7   0  12     3886.45     4185.06    307.94 o 
  -6   0  12       20.98      -65.55    116.91 o 
  -5   0  12      541.28      568.60    144.00 o 
  -4   0  12    22651.55    22148.35    613.29 o 
  -3   0  12    23317.41    22278.21    614.83 o 
  -2   0  12       36.62      282.93    128.61 o 
  -1   0  12      359.73      408.41    132.91 o 
   0   0  12    25173.04    23704.52    700.51 o 
   1   0  12    50381.81    50278.50   1099.67 o 
   2   0  12     3598.72     3553.28    235.99 o 
   3   0  12      952.22      800.60    205.38 o 
   4   0  12     2844.51     2973.17    348.91 o 
   5   0  12    10152.35    10154.13    662.04 o 
   6   0  12     2019.27     2236.51    360.34 o 
   7   0  12      175.30      121.79    225.93 o 
   8   0  12       16.60       68.33    238.06 o 
  -9   1  12     2495.59     2604.40    232.98 o 
  -8   1  12     5146.30     4963.86    243.79 o 
  -7   1  12       97.37      211.19     90.35 o 
  -6   1  12      776.37      780.89    110.20 o 
  -5   1  12     2882.82     3054.97    178.90 o 
  -4   1  12    12140.26    12054.73    411.64 o 
  -3   1  12      515.46      451.40     45.38 o 
  -2   1  12     2941.31     2907.56    169.56 o 
  -1   1  12        5.70      102.73     78.68 o 
   0   1  12     2166.54     2263.44    172.54 o 
   1   1  12       89.50      124.88     79.17 o 
   2   1  12     3675.52     3587.76    229.37 o 
   3   1  12      403.49      372.91     95.53 o 
   4   1  12      171.66      172.71     98.02 o 
   5   1  12      920.31     1043.13    139.97 o 
   6   1  12     3590.15     3784.99    242.72 o 
   7   1  12      952.21      836.06    197.56 o 
   8   1  12       70.86      -36.93    165.34 o 
  -9   2  12      397.17      226.38    210.11 o 
  -8   2  12     1079.01     1186.26    141.62 o 
  -7   2  12     2118.59     2138.04    166.62 o 
  -6   2  12      188.01      221.10     88.15 o 
  -5   2  12      761.32      749.25    103.91 o 
  -4   2  12     3074.21     3143.83    180.39 o 
  -3   2  12     8243.28     8183.63    153.67 o 
  -2   2  12       34.19      111.06     85.29 o 
  -1   2  12     1488.38     1308.78    130.65 o 
   0   2  12     3494.82     3605.21    126.92 o 
   1   2  12     6524.39     6493.29    647.50 o 
   2   2  12       34.78      155.98     82.47 o 
   3   2  12      483.51      461.91     95.41 o 
   4   2  12      704.17      735.76    111.78 o 
   5   2  12     2567.03     2433.51    183.43 o 
   6   2  12        1.82      187.08    147.06 o 
   7   2  12      391.89      288.48    283.23 o 
  -9   3  12      106.60      159.47    179.48 o 
  -8   3  12       18.24       59.60    134.34 o 
  -7   3  12     2338.82     2384.77    172.56 o 
  -6   3  12     1939.95     2001.37    157.32 o 
  -5   3  12     1925.42     1927.38    153.70 o 
  -4   3  12     2471.59     2451.14    161.63 o 
  -3   3  12     4883.27     5009.13    224.42 o 
  -2   3  12     8974.01     9145.81    303.22 o 
  -1   3  12     2025.38     2081.37    144.43 o 
   0   3  12    11486.98    11262.23    275.98 o 
   1   3  12      321.45      375.93     90.28 o 
   2   3  12     8470.04     8172.14    371.64 o 
   3   3  12       64.27      116.58     83.51 o 
   4   3  12     6281.15     6197.48    248.95 o 
   5   3  12      581.13      673.90    109.12 o 
   6   3  12     1181.88     1208.69    279.42 o 
   7   3  12      235.70        9.67    227.18 o 
  -8   4  12       46.69       76.14    106.20 o 
  -7   4  12      327.46      148.87     91.15 o 
  -6   4  12     2024.27     2093.51    163.31 o 
  -5   4  12    10949.94    11030.48    338.54 o 
  -4   4  12     4408.12     4573.16    222.25 o 
  -3   4  12      820.81      998.67    126.59 o 
  -2   4  12     3137.72     3073.65    213.15 o 
  -1   4  12     8909.69     8889.28    242.54 o 
   0   4  12     6493.41     6650.62    299.82 o 
   1   4  12     1983.71     2055.54    155.14 o 
   2   4  12     3677.47     3725.34    320.90 o 
   3   4  12     4952.99     5059.24    231.41 o 
   4   4  12     1272.95     1398.67    141.22 o 
   5   4  12      868.15      980.98    119.58 o 
   6   4  12     1685.15     1623.52    242.38 o 
   7   4  12      645.57      179.56    279.85 o 
  -8   5  12      428.54      371.17    163.05 o 
  -7   5  12     3546.80     3626.03    309.36 o 
  -6   5  12     3522.65     3380.16    201.03 o 
  -5   5  12      150.45       93.87    100.54 o 
  -4   5  12       28.46      123.52     91.20 o 
  -3   5  12     3046.64     2957.18    297.78 o 
  -2   5  12     6019.74     5564.83    218.68 o 
  -1   5  12      376.70      311.33     77.16 o 
   0   5  12     3072.89     3068.88    157.14 o 
   1   5  12       89.20       84.88     67.72 o 
   2   5  12      217.69      216.69     82.82 o 
   3   5  12     1358.04     1380.65    146.16 o 
   4   5  12     3929.75     3653.22    199.60 o 
   5   5  12     1197.89     1256.37    283.19 o 
   6   5  12       16.96        4.83    220.02 o 
   7   5  12      860.84      610.94    261.34 o 
  -8   6  12       44.92      188.43    172.08 o 
  -7   6  12      195.15      180.97    104.22 o 
  -6   6  12     3418.88     3396.75    204.08 o 
  -5   6  12     5029.76     4971.60    244.22 o 
  -4   6  12      192.32      273.49    137.19 o 
  -3   6  12      177.62      213.79     97.53 o 
  -2   6  12    10453.51     9704.46    254.58 o 
  -1   6  12    14826.87    14318.30    184.80 o 
   0   6  12     1993.04     2141.12    146.54 o 
   1   6  12      111.19      114.01     83.60 o 
   2   6  12     4138.72     4147.02    201.25 o 
   3   6  12     9129.91     8914.81    290.66 o 
   4   6  12     1850.35     1876.48    262.27 o 
   5   6  12        3.96     -239.73    239.73 o 
   6   6  12      209.03       20.89    247.38 o 
  -8   7  12      136.05      244.99    173.80 o 
  -7   7  12       93.53       86.40    143.84 o 
  -6   7  12     2539.96     2244.73    182.54 o 
  -5   7  12      927.29      774.15    121.08 o 
  -4   7  12      108.23       73.65     95.74 o 
  -3   7  12      348.17      293.39     80.91 o 
  -2   7  12       15.04       -9.21     54.21 o 
  -1   7  12      900.01      973.07     67.21 o 
   0   7  12       67.47      178.63     67.04 o 
   1   7  12      478.97      543.79     95.21 o 
   2   7  12      323.73      476.33     95.00 o 
   3   7  12      193.39      267.26     85.99 o 
   4   7  12        2.98      -20.54    180.56 o 
   5   7  12       16.37     -149.63    247.70 o 
   6   7  12      564.33      659.14    232.98 o 
  -7   8  12      240.95      327.31    166.53 o 
  -6   8  12        3.45       87.41     90.63 o 
  -5   8  12      123.92      203.19    105.96 o 
  -4   8  12     1111.81      974.71    133.90 o 
  -3   8  12     1907.84     1798.00    143.66 o 
  -2   8  12        5.43       10.14     58.64 o 
  -1   8  12      276.79      321.81     54.60 o 
   0   8  12     1950.99     1868.16    135.48 o 
   1   8  12     2984.58     3171.41    177.76 o 
   2   8  12      103.87      114.56     76.92 o 
   3   8  12        8.41       36.26     77.72 o 
   4   8  12      104.39      179.12    160.12 o 
   5   8  12      735.90      241.64    223.13 o 
   6   8  12      374.56     -262.75    283.39 o 
  -7   9  12      517.30      392.85    161.06 o 
  -6   9  12      345.47      373.28    147.78 o 
  -5   9  12      975.81     1025.04    148.79 o 
  -4   9  12     1071.70      995.78    143.79 o 
  -3   9  12        1.53        4.79     80.02 o 
  -2   9  12        1.54      -12.88     89.87 o 
  -1   9  12      453.98      497.59     94.62 o 
   0   9  12       19.82       80.17     67.50 o 
   1   9  12      338.65      381.93     89.03 o 
   2   9  12      385.76      364.80     92.91 o 
   3   9  12      126.92      223.51     89.49 o 
   4   9  12      131.20     -214.04    214.04 o 
   5   9  12      551.46      742.64    237.24 o 
  -7  10  12     1967.29     1914.54    247.94 o 
  -6  10  12     2835.72     2704.29    264.03 o 
  -5  10  12      792.59      928.87    127.65 o 
  -4  10  12      818.89      592.60    102.57 o 
  -3  10  12     3682.64     3809.30    193.83 o 
  -2  10  12     9569.19     9559.28    328.10 o 
  -1  10  12     6770.17     6404.13    253.92 o 
   0  10  12      875.11      922.61    153.38 o 
   1  10  12     1072.13     1020.84    122.06 o 
   2  10  12     4436.31     4726.99    221.67 o 
   3  10  12     5255.26     5799.97    454.95 o 
   4  10  12     2448.03     2511.21    344.11 o 
   5  10  12      302.38      175.86    203.33 o 
  -6  11  12     1395.88     1364.33    206.27 o 
  -5  11  12     1011.73      986.17    170.39 o 
  -4  11  12       57.50       60.72     65.14 o 
  -3  11  12        2.19       98.33     60.59 o 
  -2  11  12       55.54       43.61    119.44 o 
  -1  11  12     1142.00      963.32    119.67 o 
   0  11  12      407.95      400.82     89.06 o 
   1  11  12      897.97     1004.20    133.26 o 
   2  11  12      991.48     1076.61    126.65 o 
   3  11  12      237.95      290.37    166.95 o 
   4  11  12      397.12      303.55    181.51 o 
  -6  12  12      154.70      106.30    128.36 o 
  -5  12  12        0.04       27.98    115.30 o 
  -4  12  12       10.70       -6.31     86.37 o 
  -3  12  12      477.78      505.76    193.85 o 
  -2  12  12      927.22     1012.05    134.15 o 
  -1  12  12      745.05      698.75    109.25 o 
   0  12  12       83.52      128.17     77.41 o 
   1  12  12        1.03       74.09    146.92 o 
   2  12  12      316.47      370.97    164.43 o 
   3  12  12      479.78      583.67    197.60 o 
   4  12  12       67.62       69.51    173.78 o 
  -6  13  12       11.17       38.94    120.65 o 
  -4  13  12      153.55      -51.86    159.28 o 
  -3  13  12       29.78      126.06    147.24 o 
  -2  13  12      200.55      120.48    120.78 o 
  -1  13  12       93.10      131.16    122.88 o 
   0  13  12      528.99      458.00    142.78 o 
   1  13  12       27.36      100.04    155.57 o 
   2  13  12      623.28      790.32    196.91 o 
   3  13  12       57.20       54.32    164.71 o 
  -4  14  12      501.05      313.98    188.41 o 
  -3  14  12     1220.52     1112.96    213.74 o 
  -2  14  12     2064.14     1630.63    234.36 o 
  -1  14  12     2130.99     1789.31    230.72 o 
   0  14  12      880.64      747.71    157.41 o 
   1  14  12      643.23      774.20    181.52 o 
   2  14  12     1464.47     1539.92    239.64 o 
  -3  15  12        5.52       81.17    129.86 o 
  -2  15  12        5.57      -31.76    130.45 o 
  -1  15  12      105.33       64.91    117.20 o 
   0  15  12      136.52      176.47    139.12 o 
   1  15  12       93.16      115.70    134.91 o 
   2  15  12      622.51      842.33    199.49 o 
  -9   1  13      928.05      803.49    227.13 o 
  -8   1  13     1096.01     1240.90    145.79 o 
  -7   1  13      326.51      311.07    101.53 o 
  -6   1  13      771.80      747.29    121.35 o 
  -5   1  13     2445.62     2585.15    245.08 o 
  -4   1  13     5197.85     4966.40    283.75 o 
  -3   1  13     2125.18     1903.36    169.65 o 
  -2   1  13        1.66       27.69     81.00 o 
  -1   1  13     1817.09     2140.32    171.76 o 
   0   1  13     7700.00     7945.15    343.23 o 
   1   1  13     2360.64     2337.01    189.77 o 
   2   1  13       56.45        5.30    100.83 o 
   3   1  13        4.79     -136.59    136.59 o 
   4   1  13      815.57      851.61    132.59 o 
   5   1  13     1513.11     1402.39    157.18 o 
   6   1  13        1.84       32.27    106.79 o 
   7   1  13       93.85       57.64    144.72 o 
  -8   2  13      864.80      991.60    204.26 o 
  -7   2  13      237.96      239.19    118.92 o 
  -6   2  13       16.27       28.17     85.84 o 
  -5   2  13        0.13       22.93     83.74 o 
  -4   2  13       12.67       44.43     84.32 o 
  -3   2  13       30.23      133.54    146.29 o 
  -2   2  13      798.80      803.22    115.77 o 
  -1   2  13     4084.92     3925.72    274.95 o 
   0   2  13     2105.47     2480.91    392.33 o 
   1   2  13      909.49      896.87    159.14 o 
   2   2  13     1040.65     1327.09    147.68 o 
   3   2  13     2778.33     2969.58    208.14 o 
   4   2  13     6533.76     6416.81    376.94 o 
   5   2  13     3370.92     3602.00    217.98 o 
   6   2  13      603.06      739.67    181.31 o 
   7   2  13      603.57      799.83    209.98 o 
  -8   3  13     2421.74     2300.06    272.42 o 
  -7   3  13     1256.19     1184.89    140.81 o 
  -6   3  13     1103.35     1341.50    144.08 o 
  -5   3  13     4905.93     4926.96    236.71 o 
  -4   3  13     9388.94     9155.64    417.47 o 
  -3   3  13     4584.17     4837.94    239.45 o 
  -2   3  13     2457.85     2356.11    174.56 o 
  -1   3  13     7021.26     6800.90    284.26 o 
   0   3  13    10970.57    10794.58    244.19 o 
   1   3  13     4427.45     4879.01    302.00 o 
   2   3  13      129.11       92.57     79.43 o 
   3   3  13      172.28      266.97    101.96 o 
   4   3  13     2075.35     2072.96    178.81 o 
   5   3  13     1280.37     1308.81    140.16 o 
   6   3  13       37.27      -15.50    147.20 o 
   7   3  13        1.15      -20.81    228.44 o 
  -8   4  13       43.83       46.10    131.02 o 
  -7   4  13        1.59       -9.80    108.25 o 
  -6   4  13      252.86      286.71    102.25 o 
  -5   4  13      564.08      640.08    112.70 o 
  -4   4  13       20.73       54.01    158.70 o 
  -3   4  13     2668.76     3047.92    201.54 o 
  -2   4  13      506.67      566.77    150.90 o 
  -1   4  13      791.90      802.26     97.34 o 
   0   4  13      143.85      184.62     59.89 o 
   1   4  13     3855.37     3844.46    267.84 o 
   2   4  13     2166.79     2160.81    162.67 o 
   3   4  13      144.26      235.24     94.61 o 
   4   4  13      241.54      228.24    111.41 o 
   5   4  13     2482.05     2720.13    197.04 o 
   6   4  13     1649.44     1685.48    319.86 o 
  -8   5  13       87.24       66.43    111.78 o 
  -7   5  13        5.19       73.84    137.23 o 
  -6   5  13      111.83      165.31    104.81 o 
  -5   5  13        8.47      -55.67    135.35 o 
  -4   5  13       16.45       59.01     89.91 o 
  -3   5  13       31.81      104.37     90.36 o 
  -2   5  13       40.60       59.23     64.59 o 
  -1   5  13        0.21       17.30     65.46 o 
   0   5  13        9.91       58.86     58.70 o 
   1   5  13      302.58      311.99     90.14 o 
   2   5  13      179.12      127.45     71.65 o 
   3   5  13      503.31      464.75     95.04 o 
   4   5  13      401.24      385.36     94.70 o 
   5   5  13      214.82      184.11    176.58 o 
   6   5  13      408.13      229.25    237.00 o 
  -8   6  13      225.64      299.25    183.74 o 
  -7   6  13      450.92      487.35    171.91 o 
  -6   6  13        8.73      144.31    102.91 o 
  -5   6  13      759.54      854.93    133.21 o 
  -4   6  13       27.87      147.81    107.66 o 
  -3   6  13     1038.73      863.68    131.82 o 
  -2   6  13      348.15      327.72     83.31 o 
  -1   6  13     4991.10     4884.97    516.60 o 
   0   6  13     1599.01     1506.60    121.04 o 
   1   6  13      429.25      552.81    101.85 o 
   2   6  13       39.74      146.39     85.32 o 
   3   6  13     3076.20     3147.06    188.90 o 
   4   6  13     3035.52     3062.87    188.41 o 
   5   6  13      100.96      196.68    205.58 o 
   6   6  13       49.33     -142.85    216.41 o 
  -7   7  13     2367.25     2545.84    205.98 o 
  -6   7  13     5503.58     5535.66    281.51 o 
  -5   7  13     3691.86     3305.77    292.14 o 
  -4   7  13     1305.89     1210.58    154.89 o 
  -3   7  13     2888.51     2703.10    390.19 o 
  -2   7  13     7108.71     7192.98    256.67 o 
  -1   7  13     4397.59     4397.33    207.60 o 
   0   7  13     1368.70     1338.31    118.42 o 
   1   7  13     2276.08     2478.67    172.52 o 
   2   7  13     4507.24     4569.77    218.90 o 
   3   7  13     1804.71     1969.39    155.42 o 
   4   7  13        9.04      107.37    165.43 o 
   5   7  13       78.72      -80.39    204.79 o 
  -7   8  13      356.60      504.88    181.92 o 
  -6   8  13      330.33      364.54    146.50 o 
  -5   8  13        8.43      154.68    108.25 o 
  -4   8  13      129.65      106.65    205.28 o 
  -3   8  13        8.06       30.15     75.67 o 
  -2   8  13       39.63       24.43     69.80 o 
  -1   8  13     1446.07     1427.64    133.81 o 
   0   8  13     1784.73     1578.58    127.66 o 
   1   8  13     1116.14     1207.99    125.88 o 
   2   8  13     2525.64     2573.08    172.44 o 
   3   8  13     2839.58     3015.61    186.46 o 
   4   8  13     1071.84     1234.07    246.84 o 
   5   8  13      470.13      235.39    202.28 o 
  -7   9  13      792.66      835.43    195.70 o 
  -6   9  13     2432.82     2451.69    193.32 o 
  -5   9  13      825.74      862.41    146.15 o 
  -4   9  13       10.01       65.70     91.61 o 
  -3   9  13     1401.11     1360.61    130.55 o 
  -2   9  13     5899.24     5894.83    260.87 o 
  -1   9  13     1866.10     1926.60    149.64 o 
   0   9  13      124.88       99.34     67.58 o 
   1   9  13       36.68       48.13    187.17 o 
   2   9  13     3215.87     3216.20    194.68 o 
   3   9  13     1999.61     2255.20    305.59 o 
   4   9  13       63.48      183.13    176.26 o 
   5   9  13      332.48      153.86    171.28 o 
  -6  10  13      256.71      301.65    146.42 o 
  -5  10  13       69.40       96.23     81.92 o 
  -4  10  13      192.92      169.28    111.17 o 
  -3  10  13       27.72       53.46     78.77 o 
  -2  10  13      347.62      305.07     93.71 o 
  -1  10  13       21.52        5.01     70.57 o 
   0  10  13      300.58      322.21     82.65 o 
   1  10  13       54.94       70.76     78.15 o 
   2  10  13       46.07       46.97     79.51 o 
   3  10  13       18.47      190.25    154.47 o 
   4  10  13        0.22       34.49    150.61 o 
  -6  11  13      484.11      306.88    137.08 o 
  -5  11  13      165.23      141.19    114.29 o 
  -4  11  13      787.17      663.65     85.10 o 
  -3  11  13     1971.90     2183.88    157.45 o 
  -2  11  13      803.89      917.88    135.01 o 
  -1  11  13      635.67      600.26    102.29 o 
   0  11  13     1281.40     1177.70    124.47 o 
   1  11  13      568.90      714.68     89.65 o 
   2  11  13      165.29      353.24    166.57 o 
   3  11  13      211.45      378.14    175.55 o 
   4  11  13      395.39      587.61    218.69 o 
  -6  12  13        3.22        2.34    120.60 o 
  -5  12  13      367.33      284.58    135.70 o 
  -4  12  13       10.87       49.06     87.33 o 
  -3  12  13     1327.08     1334.68    163.53 o 
  -2  12  13     1092.20     1023.12    135.29 o 
  -1  12  13       38.37        5.68     79.28 o 
   0  12  13        0.83       60.06     80.37 o 
   1  12  13     2331.17     2508.89    143.99 o 
   2  12  13     3004.82     3343.85    326.13 o 
   3  12  13      498.99      534.34    194.93 o 
  -4  13  13     1203.22     1018.49    219.17 o 
  -3  13  13     3884.86     4147.64    409.86 o 
  -2  13  13     3746.29     3398.36    311.66 o 
  -1  13  13      655.15      574.39    111.69 o 
   0  13  13      252.95      240.86     88.48 o 
   1  13  13     1771.15     1658.35    218.61 o 
   2  13  13     1964.28     2186.37    275.74 o 
  -4  14  13      275.19      169.35    140.79 o 
  -3  14  13        4.57      -15.81    131.80 o 
  -2  14  13      267.64      191.45    131.64 o 
  -1  14  13       73.47      -28.09    113.65 o 
   0  14  13      118.06       98.90    118.72 o 
   1  14  13      539.63      372.69    149.25 o 
  -2  15  13       80.26       -9.26    116.30 o 
  -1  15  13      534.67      564.94    159.17 o 
   0  15  13       29.08       28.77    119.63 o 
  -8   0  14      664.57      646.60    174.78 o 
  -7   0  14     2751.62     2263.54    262.99 o 
  -6   0  14     4617.96     4427.48    335.11 o 
  -5   0  14     4426.90     4310.45    327.47 o 
  -4   0  14     4543.34     4280.15    317.53 o 
  -3   0  14     2807.58     2444.81    251.39 o 
  -2   0  14     1646.33     1965.21    239.71 o 
  -1   0  14     2528.52     2913.08    295.73 o 
   0   0  14     1918.48     2126.18    256.37 o 
   1   0  14      588.17      535.87    189.22 o 
   2   0  14       18.86     -104.91    179.11 o 
   3   0  14        2.16     -273.24    365.16 o 
   4   0  14      421.23      286.66    155.01 o 
   5   0  14        4.81      -13.22    188.93 o 
   6   0  14      702.11      822.62    174.11 o 
   7   0  14      350.76      338.84    227.27 o 
  -8   1  14       26.26       65.52    100.05 o 
  -7   1  14       26.59       29.89     98.51 o 
  -6   1  14     1089.83     1183.48    164.30 o 
  -5   1  14     1472.06     1438.99    148.33 o 
  -4   1  14      158.74      225.87     92.63 o 
  -3   1  14      200.70       65.90     98.19 o 
  -2   1  14     3100.87     3161.00    403.89 o 
  -1   1  14     5890.58     6329.50    291.38 o 
   0   1  14     4230.94     4223.89    249.21 o 
   1   1  14     1884.69     1940.95    194.45 o 
   2   1  14     1425.07     1491.64    187.25 o 
   3   1  14     3938.91     3789.25    230.63 o 
   4   1  14     4723.13     4783.55    232.93 o 
   5   1  14      923.72      936.48    127.14 o 
   6   1  14       59.60      -14.40    206.91 o 
   7   1  14      552.56      629.14    181.30 o 
  -9   2  14        3.88      146.12    158.24 o 
  -8   2  14       84.58       74.55    152.22 o 
  -7   2  14     1252.65     1089.67    152.29 o 
  -6   2  14      681.78      680.32    126.13 o 
  -5   2  14        2.92       79.14     89.10 o 
  -4   2  14       43.11       94.74     84.39 o 
  -3   2  14     1201.31     1426.38    292.61 o 
  -2   2  14      773.50      771.78    160.61 o 
  -1   2  14       41.34       67.93     99.37 o 
   0   2  14        4.10      132.26    200.63 o 
   1   2  14      353.57      321.59    205.64 o 
   2   2  14      324.32      425.67    117.30 o 
   3   2  14      126.92      192.25    109.59 o 
   4   2  14       79.28      118.66    102.83 o 
   5   2  14      358.18      398.23    112.64 o 
   6   2  14       32.35       26.56    141.93 o 
  -8   3  14       17.45      184.37    166.51 o 
  -7   3  14      150.18      146.59     98.89 o 
  -6   3  14       96.62      170.58    101.89 o 
  -5   3  14       73.46      124.79     89.38 o 
  -4   3  14       30.56       51.94    113.95 o 
  -3   3  14       58.78      112.30    116.06 o 
  -2   3  14      968.74      897.37    130.98 o 
  -1   3  14     1252.12     1265.09    145.54 o 
   0   3  14       43.80     -103.69    109.46 o 
   1   3  14       17.29     -135.44    452.13 o 
   2   3  14      449.08      527.54    116.02 o 
   3   3  14     1993.27     2259.96    187.85 o 
   4   3  14      688.19      778.24    135.75 o 
   5   3  14       13.37      102.00    100.18 o 
   6   3  14       77.27       51.29    148.74 o 
  -8   4  14     1210.66     1303.64    242.23 o 
  -7   4  14      303.36      422.18    118.19 o 
  -6   4  14     1327.76     1331.69    163.38 o 
  -5   4  14     6002.15     5808.59    278.26 o 
  -4   4  14     3375.61     3254.30    217.31 o 
  -3   4  14       11.91      165.62    128.21 o 
  -2   4  14      241.42      257.59    103.45 o 
  -1   4  14     3966.68     3756.61    335.39 o 
   0   4  14     4119.29     3857.32    376.74 o 
   1   4  14      225.18       52.07    107.98 o 
   2   4  14      485.39      434.39     94.46 o 
   3   4  14        5.60       36.17     91.54 o 
   4   4  14      594.20      633.06    121.58 o 
   5   4  14       91.83       -3.23    170.89 o 
   6   4  14      321.83      250.41    194.45 o 
  -8   5  14      244.15      225.99    172.29 o 
  -7   5  14       68.40      -27.23    141.48 o 
  -6   5  14       11.03      144.17    109.66 o 
  -5   5  14      949.13      858.98    150.27 o 
  -4   5  14     2138.00     2088.06    212.35 o 
  -3   5  14     1783.82     2036.15    277.35 o 
  -2   5  14     1884.16     1909.81    276.10 o 
  -1   5  14     4273.35     4127.93    223.16 o 
   0   5  14     6439.96     6398.43    226.89 o 
   1   5  14     3012.18     2878.78    147.84 o 
   2   5  14     2634.51     2515.08    177.52 o 
   3   5  14     4892.60     4692.98    234.73 o 
   4   5  14     2903.28     3010.74    200.33 o 
   5   5  14     1393.61     1373.95    279.71 o 
   6   5  14     1243.78     1585.15    313.27 o 
  -8   6  14      789.66      816.93    222.04 o 
  -7   6  14      717.60      777.22    201.15 o 
  -6   6  14     1862.34     1853.99    228.30 o 
  -5   6  14     2921.12     2616.64    209.57 o 
  -4   6  14     1535.62     1678.30    179.89 o 
  -3   6  14     1006.58      974.23    151.73 o 
  -2   6  14     2879.12     2966.96    215.20 o 
  -1   6  14     2032.91     1851.80    146.63 o 
   0   6  14        7.90       77.44     63.23 o 
   1   6  14        2.42       93.55     62.60 o 
   2   6  14      679.91      690.01    115.48 o 
   3   6  14      375.63      296.06     97.14 o 
   4   6  14      115.41      171.74     84.46 o 
   5   6  14      356.85      665.00    220.71 o 
  -7   7  14       16.60      163.76    172.01 o 
  -6   7  14      826.44      889.85    142.60 o 
  -5   7  14       25.92     -103.62    131.82 o 
  -4   7  14     3110.60     3025.46    223.03 o 
  -3   7  14      488.06      428.01    119.94 o 
  -2   7  14      905.57      880.00    110.63 o 
  -1   7  14       44.26       86.73     70.57 o 
   0   7  14     2035.98     2242.05    146.77 o 
   1   7  14     2772.51     2708.96    135.08 o 
   2   7  14       62.28       99.39     82.53 o 
   3   7  14      170.74      184.25     83.62 o 
   4   7  14      349.91      180.22    157.92 o 
   5   7  14     1008.34      968.52    268.64 o 
  -7   8  14      428.07      436.15    133.01 o 
  -6   8  14        0.37       27.56    142.68 o 
  -5   8  14       38.58       -4.71    109.50 o 
  -4   8  14     1097.33     1307.91    171.61 o 
  -3   8  14      421.76      349.17     94.84 o 
  -2   8  14       11.60        6.15     71.85 o 
  -1   8  14       16.10       -2.35     66.96 o 
   0   8  14      626.16      657.28     95.59 o 
   1   8  14      829.90      928.27     93.83 o 
   2   8  14      313.26      406.22    101.20 o 
   3   8  14      295.61      457.71    106.87 o 
   4   8  14      513.30      662.76    199.82 o 
  -6   9  14     1317.33     1301.05    195.09 o 
  -5   9  14      177.03       62.73    118.90 o 
  -4   9  14        4.83      -90.03    140.59 o 
  -3   9  14     1595.84     1629.23    191.20 o 
  -2   9  14     4804.27     5188.72    216.28 o 
  -1   9  14      545.40      613.83    100.13 o 
   0   9  14       25.89       69.32     74.82 o 
   1   9  14     2676.74     2823.42    144.12 o 
   2   9  14     4796.17     4969.19    237.26 o 
   3   9  14     1614.48     1641.59    266.26 o 
   4   9  14      293.30      396.04    205.68 o 
  -6  10  14     1062.49      952.89    192.46 o 
  -5  10  14      139.07      126.27     96.42 o 
  -4  10  14     1873.58     2042.91    196.71 o 
  -3  10  14     5786.37     6055.92    242.34 o 
  -2  10  14     1716.57     1605.18    155.01 o 
  -1  10  14       62.89        8.94    136.78 o 
   0  10  14      259.60      363.34     87.25 o 
   1  10  14     1191.33     1345.40    126.90 o 
   2  10  14      753.08     1033.34    146.51 o 
   3  10  14       45.76      218.53    177.50 o 
  -6  11  14      365.04      268.31    144.13 o 
  -5  11  14       13.51      -17.29     87.56 o 
  -4  11  14      122.52      109.97     77.39 o 
  -3  11  14     2446.65     2682.62    167.73 o 
  -2  11  14     2438.65     2478.96    184.59 o 
  -1  11  14      432.68      438.51    100.35 o 
   0  11  14       93.03      205.63     83.50 o 
   1  11  14     2644.02     2861.97    183.51 o 
   2  11  14     4739.00     4979.10    390.89 o 
   3  11  14      375.99      729.38    220.55 o 
  -5  12  14       48.82       47.35    110.84 o 
  -3  12  14     1336.61     1539.37    140.51 o 
  -2  12  14       46.10       89.99     85.70 o 
  -1  12  14      179.81      191.88     89.17 o 
   0  12  14      250.29      225.84     83.03 o 
   1  12  14      451.15      510.80    100.47 o 
   2  12  14       51.30      222.48    159.38 o 
  -4  13  14     1105.62      684.49    182.30 o 
  -3  13  14        5.31      135.04    155.59 o 
  -2  13  14      419.38      421.85    125.07 o 
  -1  13  14      176.47      182.34     91.45 o 
   0  13  14     1571.53     1470.13    146.42 o 
  -2  14  14     1294.54     1111.09    198.84 o 
  -1  14  14      375.11      319.92    140.29 o 
  -8   1  15      281.27      256.64    115.98 o 
  -7   1  15      290.68      121.16    103.26 o 
  -6   1  15      784.64      839.75    157.50 o 
  -5   1  15      912.61     1144.60    150.31 o 
  -4   1  15        0.11       90.10    141.73 o 
  -3   1  15       13.99      -41.11     93.82 o 
  -2   1  15      110.94      155.23    135.15 o 
  -1   1  15      412.62      620.35    135.01 o 
   0   1  15      739.90     1016.22    155.58 o 
   1   1  15      192.60      275.69    126.12 o 
   2   1  15     1915.53     2138.99    292.52 o 
   3   1  15      286.27      279.94    172.29 o 
   4   1  15       21.45      -71.90    104.20 o 
   5   1  15       73.92       66.19     99.13 o 
   6   1  15      250.51      356.38    256.08 o 
  -8   2  15      140.39      172.53    152.67 o 
  -7   2  15      841.96      778.99    137.25 o 
  -6   2  15     4018.80     4162.31    254.08 o 
  -5   2  15     2092.79     2339.02    197.05 o 
  -4   2  15      357.72      428.83    268.82 o 
  -3   2  15     2902.80     2961.24    213.66 o 
  -2   2  15    11503.49    11834.42    424.83 o 
  -1   2  15    12588.32    12101.94    767.93 o 
   0   2  15     1687.07     1779.41    362.37 o 
   1   2  15        3.46       72.96    309.62 o 
   2   2  15     4026.45     4111.83    319.45 o 
   3   2  15     9387.33     9401.33    387.89 o 
   4   2  15     2521.00     2594.35    228.17 o 
   5   2  15      139.63       89.72    106.36 o 
   6   2  15      150.46       51.21    143.00 o 
  -8   3  15      506.62      481.59    180.14 o 
  -7   3  15     2209.55     1951.87    189.32 o 
  -6   3  15     2830.05     2623.57    209.85 o 
  -5   3  15      625.09      445.10    120.58 o 
  -4   3  15       27.54       19.97    192.31 o 
  -3   3  15      260.04      386.74    119.38 o 
  -2   3  15      790.36      924.31    175.52 o 
  -1   3  15      166.97      162.79    103.76 o 
   0   3  15      127.83      -90.95    121.24 o 
   1   3  15      179.29     -143.09    143.09 o 
   2   3  15      115.44      234.66    335.79 o 
   3   3  15      608.60      836.70    145.05 o 
   4   3  15     1070.50     1359.63    167.87 o 
   5   3  15      640.78      908.10    252.18 o 
   6   3  15      316.08      523.79    206.14 o 
  -8   4  15        2.04       -6.52    149.83 o 
  -7   4  15       37.60      146.37    122.13 o 
  -6   4  15      802.95      663.53    143.41 o 
  -5   4  15     1992.23     2000.02    189.78 o 
  -4   4  15      654.90      670.40    329.16 o 
  -3   4  15      287.38      478.94    132.42 o 
  -2   4  15     2602.72     2584.07    237.35 o 
  -1   4  15     2987.61     2883.00    215.30 o 
   0   4  15     1103.72      889.53    174.97 o 
   1   4  15      926.07      651.80    372.83 o 
   2   4  15     1177.20      914.02    128.68 o 
   3   4  15     1401.34     1349.93    275.86 o 
   4   4  15      545.14      583.16    125.83 o 
   5   4  15       82.59      122.47    187.34 o 
  -7   5  15      869.25      793.51    213.01 o 
  -6   5  15       30.51      -49.57    105.61 o 
  -5   5  15     1912.25     1901.06    326.26 o 
  -4   5  15      365.99      387.23    209.08 o 
  -3   5  15     2328.01     2379.20    206.36 o 
  -2   5  15     1924.12     1925.53    328.53 o 
  -1   5  15     1185.11     1033.90    226.19 o 
   0   5  15     3143.26     3372.87    234.75 o 
   1   5  15      375.41      268.15    126.10 o 
   2   5  15     2778.37     2758.28    191.01 o 
   3   5  15       35.83       60.40    144.99 o 
   4   5  15     2146.76     2269.14    184.61 o 
   5   5  15      257.96      345.20    187.68 o 
  -7   6  15     1626.31     1675.37    248.41 o 
  -6   6  15      189.26      123.35    109.51 o 
  -5   6  15        7.12      -45.75    217.91 o 
  -4   6  15      957.99     1153.78    161.22 o 
  -3   6  15     2874.74     2755.15    215.62 o 
  -2   6  15     1619.55     1514.29    381.86 o 
  -1   6  15      458.51      447.88    154.63 o 
   0   6  15     1187.78     1225.17    185.93 o 
   1   6  15     2277.06     2395.37    239.23 o 
   2   6  15     1068.49     1025.94    133.09 o 
   3   6  15      449.81      553.38    112.77 o 
   4   6  15      760.91      829.76    210.92 o 
   5   6  15      704.62      923.57    239.83 o 
  -7   7  15       61.90      176.15    197.83 o 
  -6   7  15      177.62      178.03    148.07 o 
  -5   7  15     2342.95     2336.69    251.03 o 
  -4   7  15     1924.08     1803.64    193.36 o 
  -3   7  15       16.46      -26.18    134.76 o 
  -2   7  15      118.15       58.31    111.82 o 
  -1   7  15      506.66      596.26    120.27 o 
   0   7  15      520.79      654.49    169.14 o 
   1   7  15      337.97      475.29    154.03 o 
   2   7  15     1693.97     2000.57    166.86 o 
   3   7  15      229.96      368.77    103.27 o 
   4   7  15        5.97      284.88    185.74 o 
  -6   8  15       29.41       15.63    165.02 o 
  -5   8  15      951.52      910.77    283.22 o 
  -4   8  15     7112.43     7050.36    344.99 o 
  -3   8  15     5934.42     5402.45    296.99 o 
  -2   8  15      170.18      212.76    110.72 o 
  -1   8  15      211.59      237.20    139.24 o 
   0   8  15     7326.88     6958.10    386.00 o 
   1   8  15     9463.99     9360.70    439.45 o 
   2   8  15     1282.40     1449.49    150.68 o 
   3   8  15       11.19      296.42    184.72 o 
   4   8  15      784.01      880.85    220.98 o 
  -5   9  15      666.50      535.78    145.92 o 
  -4   9  15     1305.66     1128.02    181.47 o 
  -3   9  15      230.68      271.48    116.65 o 
  -2   9  15       30.01      152.17    167.61 o 
  -1   9  15       59.03       -6.35    133.85 o 
   0   9  15       38.26      -20.56    122.60 o 
   1   9  15       42.83      -89.71    116.19 o 
   2   9  15        2.17       97.63    138.62 o 
   3   9  15        7.15      268.22    170.93 o 
  -6  10  15      397.54      351.03    144.24 o 
  -5  10  15       53.20      194.66    186.17 o 
  -4  10  15      610.43      513.38    226.33 o 
  -3  10  15       75.16      101.36    109.04 o 
  -2  10  15      829.26     1013.54    188.06 o 
  -1  10  15      621.36      628.99    180.41 o 
   0  10  15      413.35      417.08    157.57 o 
   1  10  15     1536.40     1538.79    204.18 o 
   2  10  15       25.16      181.08    154.71 o 
   3  10  15      943.17     1170.70    238.70 o 
  -5  11  15      106.85      111.26    136.50 o 
  -4  11  15        4.05        7.07    108.30 o 
  -3  11  15      954.82      983.85    147.78 o 
  -2  11  15      458.34      613.65    195.86 o 
  -1  11  15      470.96      367.70    167.06 o 
   0  11  15      254.73      137.12    136.67 o 
   1  11  15      232.61      225.36    126.95 o 
   2  11  15      124.88      382.32    191.58 o 
  -3  12  15     1112.04     1205.56    163.65 o 
  -2  12  15     1446.75     1741.89    211.47 o 
  -1  12  15     1540.20     1706.39    232.36 o 
   0  12  15     1996.48     2099.38    239.44 o 
  -2  13  15      218.20      196.16    172.08 o 
  -1  13  15      381.75      383.49    165.00 o 
   0  13  15      528.64      633.30    172.62 o 
  -8   0  16      127.16      112.01    167.84 o 
  -7   0  16     1092.11      789.62    210.09 o 
  -6   0  16      297.44      667.69    213.16 o 
  -5   0  16      341.41      394.00    185.02 o 
  -4   0  16      101.69      262.34    171.71 o 
  -3   0  16       93.40      123.35    149.02 o 
  -2   0  16      624.84      476.56    184.29 o 
  -1   0  16     2108.70     2531.84    318.96 o 
   0   0  16      715.58      807.47    241.55 o 
   1   0  16     1009.08      871.19    231.48 o 
   2   0  16     2679.46     3073.36    377.13 o 
   3   0  16     3194.04     3391.41    415.85 o 
   4   0  16     1000.08     1117.74    291.01 o 
   5   0  16      131.89       67.50    143.07 o 
   6   0  16     1698.29     1880.68    356.02 o 
  -8   1  16       62.15      108.17    111.79 o 
  -7   1  16     2869.91     2645.14    226.85 o 
  -6   1  16     9148.60     8806.59    364.67 o 
  -5   1  16     1105.65     1044.27    154.22 o 
  -4   1  16      300.67      374.19    123.19 o 
  -3   1  16     2789.88     2767.12    223.40 o 
  -2   1  16    15127.44    15612.97    485.87 o 
  -1   1  16     3241.85     3328.60    327.97 o 
   0   1  16      916.28     1231.06    185.70 o 
   1   1  16      408.50      706.24    164.49 o 
   2   1  16     9138.17     9817.04    456.71 o 
   3   1  16     2730.24     2541.79    266.69 o 
   4   1  16      358.08      348.81    150.03 o 
   5   1  16      218.82      182.15    131.97 o 
   6   1  16      399.11      180.60    218.55 o 
  -8   2  16      100.35      231.35    173.39 o 
  -7   2  16     1084.29      950.81    159.16 o 
  -6   2  16       28.58      184.15    122.97 o 
  -5   2  16     1630.93     1712.50    182.93 o 
  -4   2  16       60.66       78.16    119.10 o 
  -3   2  16     2779.64     2815.33    230.43 o 
  -2   2  16        3.42      180.87    103.98 o 
  -1   2  16     3890.73     3805.46    442.41 o 
   0   2  16      959.34      804.01    172.89 o 
   1   2  16      717.13     1044.44    494.59 o 
   2   2  16        2.00       45.38    234.55 o 
   3   2  16     1735.31     1873.49    351.75 o 
   4   2  16      386.88      411.59    201.28 o 
   5   2  16       58.24       43.60    165.65 o 
   6   2  16        0.97     -351.56    351.56 o 
  -8   3  16     1153.88     1233.27    247.59 o 
  -7   3  16      246.76      321.82    122.50 o 
  -6   3  16      131.41      190.53    121.85 o 
  -5   3  16       91.80      -11.15    121.20 o 
  -4   3  16     1760.99     1749.35    485.91 o 
  -3   3  16      360.85      638.07    263.47 o 
  -2   3  16        4.69      104.63    112.61 o 
  -1   3  16      956.00     1033.23    168.13 o 
   0   3  16     1339.90     1247.03    172.00 o 
   1   3  16        0.49     -140.70    140.70 o 
   2   3  16      110.10       16.77    224.05 o 
   3   3  16      326.33      638.35    220.65 o 
   4   3  16     1197.75     1448.69    338.72 o 
   5   3  16        5.12       45.27    380.74 o 
   6   3  16      525.32      421.37    265.18 o 
  -7   4  16      510.55      646.60    148.81 o 
  -6   4  16      365.71      404.59    129.76 o 
  -5   4  16     2256.63     2250.36    210.08 o 
  -4   4  16       45.92      122.34    188.19 o 
  -3   4  16     4093.03     4302.01    275.13 o 
  -2   4  16      607.44      511.38    134.72 o 
  -1   4  16     1356.22     1352.63    172.65 o 
   0   4  16       43.18       35.09    120.59 o 
   1   4  16     6465.23     5843.07    319.17 o 
   2   4  16     3993.49     3339.10    255.65 o 
   3   4  16       38.79       45.01     99.65 o 
   4   4  16        8.55      -40.23    110.31 o 
   5   4  16     1330.71     1364.16    273.16 o 
  -7   5  16     1729.21     1676.29    258.81 o 
  -6   5  16      487.31      409.43    139.82 o 
  -5   5  16     2715.36     2693.16    243.65 o 
  -4   5  16     7430.53     7388.53    349.03 o 
  -3   5  16     3330.63     3476.61    251.81 o 
  -2   5  16      922.52      938.82    150.42 o 
  -1   5  16     2690.75     2627.02    500.54 o 
   0   5  16     5180.50     5042.97    292.22 o 
   1   5  16     2133.10     2184.46    213.28 o 
   2   5  16      277.38      248.70    140.45 o 
   3   5  16     1013.72     1127.63    149.88 o 
   4   5  16     1532.07     1672.82    277.51 o 
  -6   6  16       17.51      123.62    129.74 o 
  -5   6  16      188.49       41.58    133.28 o 
  -4   6  16        1.86      -34.58    128.27 o 
  -3   6  16      389.67      320.95    131.07 o 
  -2   6  16      211.81      191.72    124.20 o 
  -1   6  16      122.66      317.75    124.34 o 
   0   6  16     1103.36     1188.42    163.16 o 
   1   6  16     1409.64     1373.47    205.45 o 
   2   6  16      337.53      214.66    137.50 o 
   3   6  16      454.68      514.81    118.82 o 
   4   6  16     1638.64     1894.97    286.48 o 
  -6   7  16       97.29      237.12    154.10 o 
  -5   7  16      336.87      104.63    157.52 o 
  -4   7  16     2196.60     2270.62    222.30 o 
  -3   7  16      488.89      536.41    124.96 o 
  -2   7  16      389.88      274.46    148.64 o 
  -1   7  16       17.18       30.41    106.92 o 
   0   7  16     2415.96     2515.14    270.20 o 
   1   7  16     1129.98     1096.98    193.63 o 
   2   7  16       95.72      213.20    136.64 o 
   3   7  16      376.45      509.84    119.88 o 
  -5   8  16      146.05       17.28    190.76 o 
  -4   8  16       83.14      -24.42    222.50 o 
  -3   8  16        3.84      -58.21    116.80 o 
  -2   8  16       65.54       84.30    110.97 o 
  -1   8  16        0.32       39.77    122.01 o 
   0   8  16        2.80       -6.95    135.74 o 
   1   8  16      144.85      237.99    140.61 o 
   2   8  16      259.69      488.35    151.57 o 
   3   8  16      153.99      666.85    204.17 o 
  -5   9  16     1244.28     1366.62    235.60 o 
  -4   9  16     1666.35     1749.01    197.97 o 
  -3   9  16     1428.67     1388.00    175.16 o 
  -2   9  16     1411.70     1318.48    169.37 o 
  -1   9  16     1454.48     1654.20    213.45 o 
   0   9  16     1230.57     1298.75    214.47 o 
   1   9  16     1423.35     1235.84    195.41 o 
   2   9  16      604.39      548.99    146.92 o 
  -4  10  16       20.98      -53.02    123.66 o 
  -3  10  16      158.28      325.77    138.34 o 
  -2  10  16       79.01      204.29    170.22 o 
  -1  10  16     1933.81     2040.97    259.16 o 
   0  10  16     1222.22     1395.11    212.46 o 
   1  10  16      222.78      225.86    123.16 o 
  -5  11  16     1946.51     1568.30    210.84 o 
  -3  11  16     1111.21     1168.59    162.29 o 
  -2  11  16      148.64      389.28    137.48 o 
  -1  11  16      827.93     1007.15    215.35 o 
   0  11  16     3408.25     3176.13    291.67 o 
   1  11  16     1065.66     1143.67    193.47 o 
  -3  12  16       10.80       64.51    158.02 o 
  -2  12  16       52.57      129.79    125.96 o 
  -1  12  16       82.92      155.47    157.53 o 
   0  12  16        1.96      105.41    146.04 o 
  -8   1  17       27.20      -75.38    195.47 o 
  -7   1  17        1.59     -180.08    274.81 o 
  -6   1  17       36.40       93.05    119.21 o 
  -5   1  17       30.79      141.29    116.91 o 
  -4   1  17      390.68      310.07    127.13 o 
  -3   1  17     1773.31     1510.36    180.86 o 
  -2   1  17      737.77      631.32    194.31 o 
  -1   1  17      279.31      265.23    189.34 o 
   0   1  17      703.82      992.33    246.14 o 
   1   1  17     1226.83     1602.85    304.10 o 
   2   1  17     2021.25     2297.90    262.78 o 
   3   1  17      623.55      872.76    183.95 o 
   4   1  17       37.20       56.31    162.43 o 
   5   1  17      616.21      578.61    184.90 o 
  -7   2  17     2486.06     2230.56    216.75 o 
  -6   2  17     1811.07     1739.58    244.93 o 
  -5   2  17      803.21     1029.31    169.22 o 
  -4   2  17      623.64      613.26    147.65 o 
  -3   2  17     3240.74     3188.78    242.21 o 
  -2   2  17     4389.23     4454.02    364.01 o 
  -1   2  17      519.26      471.86    132.87 o 
   0   2  17       30.69     -134.38    145.26 o 
   1   2  17      305.93      408.11    240.11 o 
   2   2  17      527.90      761.91    182.79 o 
   3   2  17      152.02      209.76    388.55 o 
   4   2  17      138.68      182.12    176.32 o 
   5   2  17      170.17      170.69    319.13 o 
  -7   3  17       54.54       56.75    176.90 o 
  -6   3  17      301.41      265.59    130.11 o 
  -5   3  17      546.05      388.98    135.02 o 
  -4   3  17      742.24      695.18    326.18 o 
  -3   3  17     1781.55     2101.39    265.42 o 
  -2   3  17     2686.29     2860.57    241.87 o 
  -1   3  17     1314.61     1359.18    196.32 o 
   0   3  17      984.34      759.22    163.05 o 
   1   3  17     2608.92     2373.42    230.45 o 
   2   3  17     3833.20     3489.61    280.36 o 
   3   3  17     2532.77     2384.66    294.67 o 
   4   3  17     1012.41     1098.85    147.40 o 
   5   3  17      962.69      953.47    312.02 o 
  -7   4  17      789.73      796.72    258.79 o 
  -6   4  17      550.40      569.67    148.65 o 
  -5   4  17      261.32      153.72    134.11 o 
  -4   4  17      981.15     1131.66    370.66 o 
  -3   4  17     1143.73     1284.02    193.38 o 
  -2   4  17      408.56      558.68    180.61 o 
  -1   4  17      177.86      114.28    116.90 o 
   0   4  17      249.91      261.30    128.01 o 
   1   4  17      621.53      526.23    176.54 o 
   2   4  17       18.30      -22.40    125.52 o 
   3   4  17      505.20      444.43    133.75 o 
   4   4  17       15.93       82.30     99.72 o 
  -6   5  17      205.84      295.98    139.76 o 
  -5   5  17       76.96      -12.15    192.74 o 
  -4   5  17      544.62      492.17    266.20 o 
  -3   5  17      528.04      686.86    202.00 o 
  -2   5  17      666.93      683.67    150.72 o 
  -1   5  17     1286.50     1324.30    184.31 o 
   0   5  17      189.12       83.31    120.00 o 
   1   5  17     1112.20     1062.67    163.34 o 
   2   5  17        1.38      -24.19    118.10 o 
   3   5  17      546.36      555.15    167.23 o 
  -6   6  17      491.46      458.32    230.33 o 
  -5   6  17      576.75      455.77    165.90 o 
  -4   6  17      518.63      548.86    140.23 o 
  -3   6  17      468.21      268.13    125.00 o 
  -2   6  17     1111.24     1184.06    169.76 o 
  -1   6  17      672.36      743.90    153.15 o 
   0   6  17       20.55      136.08    126.24 o 
   1   6  17       36.36      162.44    146.04 o 
   2   6  17      311.04      197.05    131.69 o 
   3   6  17      575.77      644.75    131.20 o 
  -5   7  17      237.87      156.52    234.51 o 
  -4   7  17     1523.96     1582.19    419.33 o 
  -3   7  17     1574.07     1450.01    246.43 o 
  -2   7  17      486.84      395.53    133.33 o 
  -1   7  17      738.69      886.30    151.46 o 
   0   7  17     3655.15     3945.27    260.80 o 
   1   7  17     3628.72     3480.13    305.24 o 
   2   7  17      798.40      883.97    182.64 o 
  -5   8  17     2703.28     2312.15    393.22 o 
  -4   8  17     2799.76     2900.02    489.46 o 
  -3   8  17      419.45      218.06    117.01 o 
  -2   8  17       53.67       11.34    108.16 o 
  -1   8  17     1036.45     1310.29    170.04 o 
   0   8  17     1906.19     2000.54    191.57 o 
   1   8  17      158.77      224.59    140.21 o 
   2   8  17       61.00      245.13    148.47 o 
  -4   9  17       84.49     -150.75    238.22 o 
  -3   9  17      108.41      267.53    132.38 o 
  -2   9  17      261.51      372.52    198.78 o 
  -1   9  17     1017.75     1280.95    164.90 o 
   0   9  17     1211.40     1378.85    217.27 o 
   1   9  17      468.07      410.14    154.91 o 
  -4  10  17      288.42       67.01    199.87 o 
  -3  10  17       41.23      168.59    183.51 o 
  -2  10  17      355.70      584.82    169.87 o 
  -1  10  17       40.80      294.57    210.96 o 
   0  10  17      191.17      239.48    153.23 o 
   1  10  17       47.60     -160.13    160.13 o 
  -3  11  17       15.41      113.85    165.33 o 
  -2  11  17      269.97      512.97    199.61 o 
  -1  11  17     1069.23     1132.21    222.05 o 
   0  11  17      534.81      452.10    162.33 o 
  -7   0  18      459.66      187.09    195.14 o 
  -6   0  18      547.33      994.29    270.74 o 
  -5   0  18     2106.14     2503.34    335.61 o 
  -4   0  18     4456.96     4721.10    438.39 o 
  -3   0  18     2449.23     2397.81    332.34 o 
  -2   0  18      525.36      152.65    222.78 o 
  -1   0  18     1511.50     2051.38    359.19 o 
   0   0  18     5143.90     6477.35    559.02 o 
   1   0  18     7435.54     8277.20    656.80 o 
   2   0  18     3126.24     3112.53    452.02 o 
   3   0  18       49.19      154.70    249.41 o 
   4   0  18      240.67      252.34    252.32 o 
  -7   1  18      125.61     -244.57    244.57 o 
  -6   1  18      623.36      443.59    143.02 o 
  -5   1  18      923.74      991.41    184.25 o 
  -4   1  18      381.60      452.07    149.39 o 
  -3   1  18      239.24      199.94    139.78 o 
  -2   1  18       88.35     -164.72    164.72 o 
  -1   1  18       10.69      143.27    273.79 o 
   0   1  18      104.72      345.90    175.96 o 
   1   1  18       96.68      319.42    178.31 o 
   2   1  18       11.53      187.62    169.44 o 
   3   1  18       42.01      152.78    161.60 o 
   4   1  18      296.79      463.24    204.12 o 
  -7   2  18        0.40     -265.34    265.34 o 
  -6   2  18       38.31      139.18    180.66 o 
  -5   2  18      500.65      686.57    162.20 o 
  -4   2  18      391.85      281.87    213.08 o 
  -3   2  18       76.54      -83.15    263.73 o 
  -2   2  18      218.33      268.42    166.76 o 
  -1   2  18      397.70      330.37    147.10 o 
   0   2  18      249.73      216.85    179.76 o 
   1   2  18      159.69     -174.80    174.80 o 
   2   2  18      254.43      321.34    357.10 o 
   3   2  18      247.32      415.22    227.27 o 
   4   2  18       25.71      126.25    357.86 o 
  -7   3  18      514.51      683.68    236.67 o 
  -6   3  18        6.27      -52.81    148.37 o 
  -5   3  18      187.76       43.98    131.46 o 
  -4   3  18       34.10      107.55    195.96 o 
  -3   3  18      957.57      908.07    190.29 o 
  -2   3  18      110.61      289.09    146.40 o 
  -1   3  18      510.88      651.42    170.17 o 
   0   3  18      339.38       49.78    139.71 o 
   1   3  18       63.67       18.12    144.78 o 
   2   3  18      584.86      222.80    158.03 o 
   3   3  18        1.64     -181.22    181.22 o 
   4   3  18     1046.98      913.18    182.45 o 
  -6   4  18      601.22      566.73    268.88 o 
  -5   4  18      508.78      433.23    148.39 o 
  -4   4  18     2003.23     2080.10    452.14 o 
  -3   4  18     2818.07     2964.46    264.29 o 
  -2   4  18      971.63     1029.66    160.05 o 
  -1   4  18      741.97      715.67    156.02 o 
   0   4  18     2398.90     2118.93    224.58 o 
   1   4  18     3149.67     3003.97    260.36 o 
   2   4  18     1130.76     1172.08    274.50 o 
   3   4  18      160.47       59.99    147.89 o 
  -6   5  18      218.76      244.74    217.04 o 
  -5   5  18      174.89       81.72    131.10 o 
  -4   5  18      987.86      853.24    348.07 o 
  -3   5  18      752.82      868.62    167.24 o 
  -2   5  18        1.07      146.46    139.50 o 
  -1   5  18       38.72       15.93    221.79 o 
   0   5  18        0.99       22.28    171.07 o 
   1   5  18        0.81       -2.75    112.71 o 
   2   5  18      122.78      107.74    130.06 o 
   3   5  18      390.04      506.05    152.70 o 
  -6   6  18     1013.47     1011.94    320.89 o 
  -5   6  18      245.26     -287.34    287.34 o 
  -4   6  18      392.99      300.80    189.60 o 
  -3   6  18     1854.78     1770.65    205.37 o 
  -2   6  18     2834.34     3005.50    376.25 o 
  -1   6  18     1533.31     1724.63    198.30 o 
   0   6  18      902.60      963.02    168.10 o 
   1   6  18     1231.41     1360.97    202.55 o 
   2   6  18     1325.76     1306.20    212.86 o 
  -5   7  18      317.84      -18.12    272.34 o 
  -4   7  18      579.73      367.45    375.77 o 
  -3   7  18       42.90       68.49    135.93 o 
  -2   7  18      379.60      437.90    146.52 o 
  -1   7  18       83.18      327.87    132.35 o 
   0   7  18      602.90      826.71    153.96 o 
   1   7  18       39.38      164.23    140.90 o 
   2   7  18     1046.00     1466.82    228.27 o 
  -5   8  18      574.64      333.72    253.05 o 
  -4   8  18      597.92      343.99    246.88 o 
  -3   8  18       10.37       24.22    113.03 o 
  -2   8  18        5.53       30.57    122.60 o 
  -1   8  18      541.15      690.18    135.58 o 
   0   8  18      699.79      880.20    340.79 o 
   1   8  18      254.31      210.88    148.49 o 
   2   8  18       31.87      234.45    143.90 o 
  -4   9  18       31.19     -181.68    230.62 o 
  -3   9  18       89.82      125.94    184.88 o 
  -2   9  18      450.52      614.24    141.28 o 
  -1   9  18       15.48      254.67    247.52 o 
   0   9  18      265.20      421.62    172.88 o 
   1   9  18       63.86      -28.22    148.07 o 
   0  10  18     1435.40     1388.67    234.37 o 
  -6   1  19      118.32      518.57    252.34 o 
  -5   1  19     1501.08     1778.38    231.83 o 
  -4   1  19     2142.29     2678.40    263.53 o 
  -3   1  19      679.35      522.35    167.32 o 
  -2   1  19       46.65     -133.53    186.84 o 
  -1   1  19      184.79      236.38    176.03 o 
   0   1  19     1985.73     2167.08    438.62 o 
   1   1  19     1302.89     2031.73    274.70 o 
   2   1  19        2.61      177.31    169.60 o 
   3   1  19        4.54      136.70    185.55 o 
  -6   2  19        0.09      435.52    268.15 o 
  -5   2  19       36.98       24.38    232.15 o 
  -4   2  19        0.04      215.79    165.20 o 
  -3   2  19        0.95     -169.12    221.32 o 
  -2   2  19       66.86       17.55    161.08 o 
  -1   2  19      873.12     1013.00    336.15 o 
   0   2  19     1646.02     1632.94    239.60 o 
   1   2  19      365.10      278.79    143.18 o 
   2   2  19      182.14       21.02    249.93 o 
   3   2  19     1131.41     1363.16    409.93 o 
  -6   3  19      287.63      492.41    285.31 o 
  -5   3  19     1945.12     1689.23    223.88 o 
  -4   3  19     4465.61     4523.06    320.72 o 
  -3   3  19     1849.78     2031.37    423.54 o 
  -2   3  19      486.61      565.93    171.36 o 
  -1   3  19     1688.79     1797.08    229.78 o 
   0   3  19     3750.28     3678.24    309.69 o 
   1   3  19     2033.67     2261.17    261.65 o 
   2   3  19       30.01     -143.44    185.92 o 
   3   3  19        0.13     -253.80    253.80 o 
  -6   4  19      354.37      275.97    236.31 o 
  -5   4  19      313.97      143.23    242.70 o 
  -4   4  19      177.88      230.83    257.00 o 
  -3   4  19      774.22      779.34    171.44 o 
  -2   4  19      138.21      166.31    226.06 o 
  -1   4  19      129.14      208.32    146.35 o 
   0   4  19       24.72      -56.54    160.20 o 
   1   4  19     1239.86     1307.74    345.49 o 
   2   4  19      622.68      565.76    156.90 o 
   3   4  19       93.16       30.55    183.63 o 
  -5   5  19        1.24       86.88    241.53 o 
  -4   5  19       25.05     -160.18    160.18 o 
  -3   5  19        5.77      175.36    284.17 o 
  -2   5  19       20.58       98.50    163.28 o 
  -1   5  19      114.91       -2.60    221.34 o 
   0   5  19       55.01       39.42    134.33 o 
   1   5  19      221.71      276.77    258.68 o 
   2   5  19      155.84      314.73    176.67 o 
   3   5  19       79.56       21.56    149.26 o 
  -5   6  19      632.36      -20.83    286.53 o 
  -4   6  19       66.98     -315.86    315.86 o 
  -3   6  19      738.27      661.72    298.06 o 
  -2   6  19      116.51      183.80    363.48 o 
  -1   6  19     1643.71     1890.12    214.58 o 
   0   6  19      634.00      782.74    161.05 o 
   1   6  19       44.04      158.88    166.91 o 
   2   6  19        9.98      105.81    156.41 o 
  -4   7  19      457.78      -18.98    287.77 o 
  -3   7  19     1740.89     1487.07    317.47 o 
  -2   7  19     3408.01     3435.81    265.67 o 
  -1   7  19     1211.64     1402.08    192.38 o 
   0   7  19       73.97      209.97    173.04 o 
   1   7  19      699.99      971.18    210.42 o 
   2   7  19     2070.29     2198.60    276.05 o 
   0   8  19      134.30       -6.94    183.78 o 
   1   8  19      430.17      347.19    150.41 o 
  -4   0  20     3898.45     4149.05    474.78 o 
  -3   0  20       47.33      103.65    260.71 o 
  -2   0  20       33.56      -86.67    261.49 o 
  -1   0  20     1648.46     1044.30    294.52 o 
   0   0  20     2985.88     3095.56    474.80 o 
   1   0  20       25.45      456.70    332.11 o 
  -4   1  20     1588.48     1689.18    366.66 o 
  -3   1  20      511.92      523.41    295.27 o 
  -2   1  20        1.51     -197.64    197.64 o 
  -1   1  20     1027.86      786.77    203.24 o 
   0   1  20     3913.48     4131.29    363.15 o 
   1   1  20     1313.76     1323.38    404.94 o 
  -4   2  20      431.81      323.48    260.48 o 
  -3   2  20      268.17      169.61    222.20 o 
  -2   2  20       15.07     -202.57    247.12 o 
  -1   2  20      959.99     1094.68    216.20 o 
   0   2  20      272.11      189.19    175.87 o 
   1   2  20      272.49      -71.92    286.79 o 
  -3   3  20      137.29      -41.83    464.76 o 
  -2   3  20     1015.57     1000.92    212.50 o 
  -1   3  20     1662.73     1501.91    230.64 o 
   0   3  20        3.95      -41.80    148.80 o 
   1   3  20      290.00      128.58    190.78 o 
  -3   4  20     1351.96      789.45    296.29 o 
  -2   4  20      287.13      295.39    325.11 o 
  -1   4  20        1.20     -125.40    161.30 o 
   0   4  20      696.30      875.55    250.74 o 
   1   4  20     1345.01     1462.98    295.58 o 
  -1   5  20     2597.49     2753.86    339.15 o 
   0   5  20      621.28      916.93    234.29 o 
                                                 
